# Supplementary material for: ADAR3 activates NF-κB signaling and promotes glioblastoma cell resistance to temozolomide
Source: Sci Rep. 2022 Aug 3;12:13362. doi: 10.1038/s41598-022-17559-4 (PMC9349284; doi:10.1038/s41598-022-17559-4)
Supplement: Supplementary file 1 — Supplementary Table S1. [file 41598_2022_17559_MOESM1_ESM.xlsx]

## Sheet: Sheet1
Supplemental Table 1: ADAR3-mediated Differential Gene Expression. Genes that exhibit differential gene expression (P < 0.05 and log2 [fold change] > |0.5|) upon ADAR3 expression are listed by gene name (column A), ensemble ID (column B), gene type (column C) and a brief description of the gene (column D). DESeq2 values are listed as log2[fold change] (column E), as well as the p-value (column F)…
Gene_Name	ENSEMBL_ID	Gene_Type	Description	log2FoldChange	pvalue
ADARB2	ENSG00000185736	protein_coding	adenosine deaminase RNA specific B2 (inactive) [Source:HGNC Symbol;Acc:HGNC:227]	12.6989	1.97037e-263
LECT2	ENSG00000145826	protein_coding	leukocyte cell derived chemotaxin 2 [Source:HGNC Symbol;Acc:HGNC:6550]	4.35006	0.0114205
AC009063.4	ENSG00000288554	lncRNA	novel transcript, antisense to CDH13	4.35006	0.0114205
HTR4	ENSG00000164270	protein_coding	5-hydroxytryptamine receptor 4 [Source:HGNC Symbol;Acc:HGNC:5299]	4.25511	0.0272896
AC009127.1	ENSG00000261765	lncRNA	novel transcript	4.16431	0.0186601
AP006287.3	ENSG00000286459	lncRNA	novel transcript, antisense to GAL3ST3	4.14039	0.0264617
AC234771.4	ENSG00000236491	unprocessed_pseudogene	novel pseudogene	4.08725	0.0244857
SOX5-AS1	ENSG00000256120	lncRNA	SOX5 antisense RNA 1 [Source:HGNC Symbol;Acc:HGNC:53311]	3.94569	0.0343229
HMGA1P7	ENSG00000216753	processed_pseudogene	high mobility group AT-hook 1 pseudogene 7 [Source:HGNC Symbol;Acc:HGNC:19122]	3.67263	0.022669
AC008443.7	ENSG00000286644	lncRNA	novel transcript	3.65117	0.0230488
SNORA81	ENSG00000221420	snoRNA	small nucleolar RNA, H/ACA box 81 [Source:HGNC Symbol;Acc:HGNC:32667]	3.46067	0.0387568
U73169.1	ENSG00000213600	lncRNA	novel transcript, sense intronic to GNAI2	3.45757	0.0364831
AL592463.1	ENSG00000232896	lncRNA	novel transcript	3.44407	0.0434927
AC026367.2	ENSG00000275409	lncRNA	novel transcript	3.33986	0.0471115
AC069431.1	ENSG00000240063	lncRNA	novel transcript	3.30917	0.0473542
DUSP26	ENSG00000133878	protein_coding	dual specificity phosphatase 26 [Source:HGNC Symbol;Acc:HGNC:28161]	3.03109	0.0358919
AC131159.1	ENSG00000276292	lncRNA	novel transcript, antisense to WSB2	2.92109	0.0368993
AC008073.2	ENSG00000232642	lncRNA	novel transcript	2.89581	0.0413015
RNU7-45P	ENSG00000238829	snRNA	RNA, U7 small nuclear 45 pseudogene [Source:HGNC Symbol;Acc:HGNC:34141]	2.8847	0.0148366
Y_RNA	ENSG00000202078	misc_RNA	Y RNA [Source:RFAM;Acc:RF00019]	2.82266	0.00799881
SNORA80E	ENSG00000207475	snoRNA	small nucleolar RNA, H/ACA box 80E [Source:HGNC Symbol;Acc:HGNC:32635]	2.57903	0.0398306
MIR6796	ENSG00000275652	miRNA	microRNA 6796 [Source:HGNC Symbol;Acc:HGNC:50186]	2.52996	0.0486792
FP671120.2	ENSG00000277437	miRNA	NA	2.5031	0.0248496
AC008121.1	ENSG00000271596	processed_pseudogene	family with sequence similarity 32, member A (FAM32A) pseudogene	2.3107	0.0385063
AC022467.2	ENSG00000286947	lncRNA	novel transcript, antisense to FBN1	2.30971	0.0395035
AC244517.11	ENSG00000280029	lncRNA	novel transcript, antisense to PCDHB5, PCDHB6, PCDHB7, PCDHB8, PCDHB9, PCDHB10, PCDHB11, PCDHB12, PCDHB13, PCDHB14 and PCDHB16	2.26056	0.016877
HSPA7	ENSG00000225217	unprocessed_pseudogene	heat shock protein family A (Hsp70) member 7 (pseudogene) [Source:HGNC Symbol;Acc:HGNC:5240]	2.22218	1.36559e-08
AC132938.5	ENSG00000279744	TEC	TEC	2.21949	0.0436637
AC105940.2	ENSG00000234775	lncRNA	novel transcript	2.06824	0.0432803
REN	ENSG00000143839	protein_coding	renin [Source:HGNC Symbol;Acc:HGNC:9958]	1.98832	0.0348124
RNY4P36	ENSG00000212418	misc_RNA	RNY4 pseudogene 36 [Source:HGNC Symbol;Acc:HGNC:50884]	1.92522	0.0284157
PKMP5	ENSG00000215057	processed_pseudogene	pyruvate kinase M1/2 pseudogene 5 [Source:HGNC Symbol;Acc:HGNC:44247]	1.89788	0.0289897
HSPA6	ENSG00000173110	protein_coding	heat shock protein family A (Hsp70) member 6 [Source:HGNC Symbol;Acc:HGNC:5239]	1.88723	9.59407e-08
SNORA48	ENSG00000209582	snoRNA	small nucleolar RNA, H/ACA box 48 [Source:HGNC Symbol;Acc:HGNC:32641]	1.87319	0.049345
IYD	ENSG00000009765	protein_coding	iodotyrosine deiodinase [Source:HGNC Symbol;Acc:HGNC:21071]	1.84478	0.0427928
TFF2	ENSG00000160181	protein_coding	trefoil factor 2 [Source:HGNC Symbol;Acc:HGNC:11756]	1.78642	0.0362663
RN7SKP16	ENSG00000222112	misc_RNA	RN7SK pseudogene 16 [Source:HGNC Symbol;Acc:HGNC:45740]	1.74004	0.0387668
MIR6797	ENSG00000276926	miRNA	microRNA 6797 [Source:HGNC Symbol;Acc:HGNC:50169]	1.72033	0.0398823
AC243547.2	ENSG00000278431	lncRNA	novel transcript, antisense to ANKRD34A	1.69508	0.0428241
MIR3648-2	ENSG00000264462	miRNA	microRNA 3648-2 [Source:HGNC Symbol;Acc:HGNC:50843]	1.68914	0.0449188
AL121820.3	ENSG00000287385	lncRNA	uncharacterized LOC107984016 [Source:NCBI gene (formerly Entrezgene);Acc:107984016]	1.67704	0.0186947
TAS1R1	ENSG00000173662	protein_coding	taste 1 receptor member 1 [Source:HGNC Symbol;Acc:HGNC:14448]	1.64317	0.0427628
AC004771.4	ENSG00000262678	lncRNA	Novel transcript, antisense to CAMTA2	1.58539	0.0204216
LINC02356	ENSG00000257595	lncRNA	long intergenic non-protein coding RNA 2356 [Source:HGNC Symbol;Acc:HGNC:53278]	1.56501	0.0206816
NTAN1P2	ENSG00000250569	processed_pseudogene	N-terminal asparagine amidase pseudogene 2 [Source:HGNC Symbol;Acc:HGNC:45262]	1.52612	0.0261072
KCNE2	ENSG00000159197	protein_coding	potassium voltage-gated channel subfamily E regulatory subunit 2 [Source:HGNC Symbol;Acc:HGNC:6242]	1.45317	0.0139839
ABHD17AP3	ENSG00000250536	unprocessed_pseudogene	ABHD17A pseudogene 3 [Source:HGNC Symbol;Acc:HGNC:34041]	1.43379	0.0208235
AC135050.5	ENSG00000262766	lncRNA	novel transcript	1.43307	0.0229962
SLAMF9	ENSG00000162723	protein_coding	SLAM family member 9 [Source:HGNC Symbol;Acc:HGNC:18430]	1.39625	0.0454175
RCAN3AS	ENSG00000286061	lncRNA	RCAN3 antisense RNA [Source:HGNC Symbol;Acc:HGNC:39009]	1.3801	0.0195364
RNVU1-31	ENSG00000270722	snRNA	RNA, variant U1 small nuclear 31 [Source:HGNC Symbol;Acc:HGNC:54448]	1.37926	0.0241241
LINC01284	ENSG00000230317	lncRNA	long intergenic non-protein coding RNA 1284 [Source:HGNC Symbol;Acc:HGNC:50342]	1.3745	0.0238018
MPRIP-AS1	ENSG00000225442	lncRNA	MPRIP antisense RNA 1 [Source:HGNC Symbol;Acc:HGNC:41263]	1.34213	0.0168361
LINC01926	ENSG00000267593	lncRNA	long intergenic non-protein coding RNA 1926 [Source:HGNC Symbol;Acc:HGNC:52748]	1.33011	0.00904905
AC021205.3	ENSG00000273007	lncRNA	novel transcript, antisense to FGF2	1.26533	0.0303753
AC068790.5	ENSG00000270061	lncRNA	novel transcript, sense intronic to CCDC92	1.25203	0.0471812
AC005578.1	ENSG00000280247	TEC	TEC	1.24439	0.0486239
AC005759.1	ENSG00000268650	lncRNA	novel transcript, antisense to PDE4C	1.24131	0.0359557
PDE4C	ENSG00000105650	protein_coding	phosphodiesterase 4C [Source:HGNC Symbol;Acc:HGNC:8782]	1.21451	0.0043285
AP005205.2	ENSG00000266441	lncRNA	novel transcript, antisense to ARHGAP28.	1.21381	0.0256088
RNVU1-29	ENSG00000273768	snRNA	RNA, variant U1 small nuclear 29 [Source:HGNC Symbol;Acc:HGNC:54433]	1.18135	0.0330268
FAAHP1	ENSG00000232022	transcribed_unprocessed_pseudogene	fatty acid amide hydrolase pseudogene 1 [Source:HGNC Symbol;Acc:HGNC:50679]	1.17012	0.0418632
GABRA2	ENSG00000151834	protein_coding	gamma-aminobutyric acid type A receptor subunit alpha2 [Source:HGNC Symbol;Acc:HGNC:4076]	1.16846	0.000897333
AL162742.2	ENSG00000287779	transcribed_unprocessed_pseudogene	inositol 1,4,5-triphosphate receptor interacting protein (ITPRIP) pseudogene	1.14557	0.0341796
RPL37P6	ENSG00000241431	transcribed_processed_pseudogene	ribosomal protein L37 pseudogene 6 [Source:HGNC Symbol;Acc:HGNC:31080]	1.14072	0.0441928
PRICKLE2-AS1	ENSG00000241572	lncRNA	PRICKLE2 antisense RNA 1 [Source:HGNC Symbol;Acc:HGNC:40916]	1.13345	0.0476973
AC024267.3	ENSG00000264304	lncRNA	novel transcript, antisense to FLOT2	1.12379	0.0363134
AC008397.2	ENSG00000285188	protein_coding	novel protein	1.12209	0.00769349
SPRY1	ENSG00000164056	protein_coding	sprouty RTK signaling antagonist 1 [Source:HGNC Symbol;Acc:HGNC:11269]	1.09941	0.00819895
TMC3	ENSG00000188869	protein_coding	transmembrane channel like 3 [Source:HGNC Symbol;Acc:HGNC:22995]	1.08969	0.0333961
IL6R-AS1	ENSG00000228013	lncRNA	IL6R antisense RNA 1 [Source:HGNC Symbol;Acc:HGNC:53716]	1.08666	0.0229791
AC092640.1	ENSG00000287149	lncRNA	novel transcript, antisense to CCDC141and TTN	1.08413	0.000366177
AC010655.2	ENSG00000240758	lncRNA	novel transcript	1.07831	0.0106742
RPS15AP10	ENSG00000225447	processed_pseudogene	ribosomal protein S15a pseudogene 10 [Source:HGNC Symbol;Acc:HGNC:37001]	1.02859	0.0412061
RNA5-8SN4	ENSG00000276700	rRNA	RNA, 5.8S ribosomal N4 [Source:HGNC Symbol;Acc:HGNC:53529]	1.02525	0.0195235
SPAG4	ENSG00000061656	protein_coding	sperm associated antigen 4 [Source:HGNC Symbol;Acc:HGNC:11214]	1.01204	2.07005e-06
PCSK4	ENSG00000115257	protein_coding	proprotein convertase subtilisin/kexin type 4 [Source:HGNC Symbol;Acc:HGNC:8746]	1.00615	0.00179036
AL645728.2	ENSG00000284740	transcribed_unprocessed_pseudogene	ATPase family, AAA domain containing 3C (ATAD3C) pseudogene	1.00476	0.0249207
IGFL2	ENSG00000204866	protein_coding	IGF like family member 2 [Source:HGNC Symbol;Acc:HGNC:32929]	1.00133	0.0141539
RNU4-2	ENSG00000202538	snRNA	RNA, U4 small nuclear 2 [Source:HGNC Symbol;Acc:HGNC:10193]	0.997657	0.0420068
SNORD3A	ENSG00000263934	snoRNA	small nucleolar RNA, C/D box 3A [Source:HGNC Symbol;Acc:HGNC:33189]	0.996612	0.00881729
BX276092.7	ENSG00000237265	transcribed_unprocessed_pseudogene	chromosome X open reading frame 49 (CXorf49) pseudogene	0.981381	0.000188738
AC073264.3	ENSG00000283537	transcribed_unprocessed_pseudogene	novel TRPM8 channel-associated factor pseudogene	0.972006	0.00933244
NCKAP1L	ENSG00000123338	protein_coding	NCK associated protein 1 like [Source:HGNC Symbol;Acc:HGNC:4862]	0.966062	0.0296338
DCSTAMP	ENSG00000164935	protein_coding	dendrocyte expressed seven transmembrane protein [Source:HGNC Symbol;Acc:HGNC:18549]	0.963699	0.00548078
MTUS2	ENSG00000132938	protein_coding	microtubule associated scaffold protein 2 [Source:HGNC Symbol;Acc:HGNC:20595]	0.961244	0.000508217
MGARP	ENSG00000137463	protein_coding	mitochondria localized glutamic acid rich protein [Source:HGNC Symbol;Acc:HGNC:29969]	0.955401	0.00811556
AGAP1-IT1	ENSG00000235529	lncRNA	AGAP1 intronic transcript 1 [Source:HGNC Symbol;Acc:HGNC:41427]	0.953223	0.0420629
AC064875.1	ENSG00000225649	lncRNA	novel transcript	0.942083	0.0373043
NDUFA9P1	ENSG00000237406	processed_pseudogene	NADH:ubiquinone oxidoreductase subunit A9 pseudogene 1 [Source:HGNC Symbol;Acc:HGNC:19252]	0.936324	0.0432822
TMEM225B	ENSG00000244219	protein_coding	transmembrane protein 225B [Source:HGNC Symbol;Acc:HGNC:53075]	0.932449	0.00638942
AL139246.5	ENSG00000272449	lncRNA	novel transcript	0.931822	0.0179494
VWA5B2	ENSG00000145198	protein_coding	von Willebrand factor A domain containing 5B2 [Source:HGNC Symbol;Acc:HGNC:25144]	0.914507	0.0127973
AL034417.4	ENSG00000284747	lncRNA	novel transcript, antisense to ERRFI1	0.912948	0.013209
SHROOM3-AS1	ENSG00000233860	lncRNA	SHROOM3 antisense RNA 1 [Source:HGNC Symbol;Acc:HGNC:41265]	0.904187	0.046061
RNU1-1	ENSG00000206652	snRNA	RNA, U1 small nuclear 1 [Source:HGNC Symbol;Acc:HGNC:10120]	0.903357	0.0460927
PTCHD4	ENSG00000244694	protein_coding	patched domain containing 4 [Source:HGNC Symbol;Acc:HGNC:21345]	0.897833	0.0167349
SCUBE3	ENSG00000146197	protein_coding	signal peptide, CUB domain and EGF like domain containing 3 [Source:HGNC Symbol;Acc:HGNC:13655]	0.89307	0.00865889
HILPDA	ENSG00000135245	protein_coding	hypoxia inducible lipid droplet associated [Source:HGNC Symbol;Acc:HGNC:28859]	0.887405	0.00118617
AL139288.1	ENSG00000231563	lncRNA	novel transcript	0.882657	0.0331096
AC243829.4	ENSG00000277089	lncRNA	novel transcript, antisense CCL3	0.870222	0.00812396
AC002480.2	ENSG00000232949	lncRNA	novel transcript, antisense to STEAP1B	0.869635	0.00182355
PAOX	ENSG00000148832	protein_coding	polyamine oxidase [Source:HGNC Symbol;Acc:HGNC:20837]	0.865052	0.0157309
AC005224.2	ENSG00000266378	lncRNA	novel transcript	0.86429	0.0281067
QRFP	ENSG00000188710	protein_coding	pyroglutamylated RFamide peptide [Source:HGNC Symbol;Acc:HGNC:29982]	0.863566	0.0288169
AC107308.1	ENSG00000277945	lncRNA	novel transcript, sense intronic to HMGA2	0.855808	0.0412287
CES4A	ENSG00000172824	protein_coding	carboxylesterase 4A [Source:HGNC Symbol;Acc:HGNC:26741]	0.854135	0.00376871
MMP25	ENSG00000008516	protein_coding	matrix metallopeptidase 25 [Source:HGNC Symbol;Acc:HGNC:14246]	0.844959	0.021269
AP000769.1	ENSG00000173727	transcribed_unprocessed_pseudogene	Finkel-Biskis-Reilly murine sarcoma virus (FBR-MuSV) ubiquitously expressed (FAU) pseudogene	0.842429	0.000902296
AL391056.1	ENSG00000227619	lncRNA	novel transcript	0.837124	0.00531796
EXTL1	ENSG00000158008	protein_coding	exostosin like glycosyltransferase 1 [Source:HGNC Symbol;Acc:HGNC:3515]	0.83677	0.0168717
SYT7	ENSG00000011347	protein_coding	synaptotagmin 7 [Source:HGNC Symbol;Acc:HGNC:11514]	0.833843	0.00634443
IGFL3	ENSG00000188624	protein_coding	IGF like family member 3 [Source:HGNC Symbol;Acc:HGNC:32930]	0.826734	0.000464754
CRYAB	ENSG00000109846	protein_coding	crystallin alpha B [Source:HGNC Symbol;Acc:HGNC:2389]	0.826344	0.0386974
AL031666.1	ENSG00000231119	lncRNA	novel transcript, antisense to ZMYND8	0.820464	0.0440573
AC053503.4	ENSG00000268603	lncRNA	novel transcript, antisense to SPEG	0.817149	0.0183648
NUP210	ENSG00000132182	protein_coding	nucleoporin 210 [Source:HGNC Symbol;Acc:HGNC:30052]	0.809762	0.0478775
RAB6B	ENSG00000154917	protein_coding	RAB6B, member RAS oncogene family [Source:HGNC Symbol;Acc:HGNC:14902]	0.806511	0.0130224
LINC02593	ENSG00000223764	lncRNA	long intergenic non-protein coding RNA 2593 [Source:HGNC Symbol;Acc:HGNC:53933]	0.801044	0.0432216
SLC26A9	ENSG00000174502	protein_coding	solute carrier family 26 member 9 [Source:HGNC Symbol;Acc:HGNC:14469]	0.799504	0.0154582
DOK5	ENSG00000101134	protein_coding	docking protein 5 [Source:HGNC Symbol;Acc:HGNC:16173]	0.793056	0.0159284
CCL3	ENSG00000277632	protein_coding	C-C motif chemokine ligand 3 [Source:HGNC Symbol;Acc:HGNC:10627]	0.7897	0.014734
AC118553.1	ENSG00000228084	lncRNA	novel transcript	0.77898	0.0338918
RNA5-8SN3	ENSG00000275215	rRNA	RNA, 5.8S ribosomal N3 [Source:HGNC Symbol;Acc:HGNC:53525]	0.778802	0.0309762
SULT1C3	ENSG00000196228	protein_coding	sulfotransferase family 1C member 3 [Source:HGNC Symbol;Acc:HGNC:33543]	0.777722	0.0169968
AC007952.4	ENSG00000262202	lncRNA	novel transcript	0.777403	0.0192976
EPS8L2	ENSG00000177106	protein_coding	EPS8 like 2 [Source:HGNC Symbol;Acc:HGNC:21296]	0.777133	0.000743258
RARA-AS1	ENSG00000265666	lncRNA	RARA antisense RNA 1 [Source:HGNC Symbol;Acc:HGNC:49577]	0.77561	0.0322711
AL139384.2	ENSG00000277159	lncRNA	novel transcript	0.773687	0.0305796
PRRG2	ENSG00000126460	protein_coding	proline rich and Gla domain 2 [Source:HGNC Symbol;Acc:HGNC:9470]	0.772379	0.0374291
HEATR4	ENSG00000187105	protein_coding	HEAT repeat containing 4 [Source:HGNC Symbol;Acc:HGNC:16761]	0.771942	0.0334041
ACTL8	ENSG00000117148	protein_coding	actin like 8 [Source:HGNC Symbol;Acc:HGNC:24018]	0.767189	0.0468828
AC106897.1	ENSG00000249679	lncRNA	novel transcript, antisense to CCDC110	0.766115	0.0418496
IFNLR1	ENSG00000185436	protein_coding	interferon lambda receptor 1 [Source:HGNC Symbol;Acc:HGNC:18584]	0.761288	0.023385
SMPDL3B	ENSG00000130768	protein_coding	sphingomyelin phosphodiesterase acid like 3B [Source:HGNC Symbol;Acc:HGNC:21416]	0.75916	0.00876749
HCAR2	ENSG00000182782	protein_coding	hydroxycarboxylic acid receptor 2 [Source:HGNC Symbol;Acc:HGNC:24827]	0.756332	0.0277565
FBXO2	ENSG00000116661	protein_coding	F-box protein 2 [Source:HGNC Symbol;Acc:HGNC:13581]	0.751136	0.0123823
LINC00926	ENSG00000247982	lncRNA	long intergenic non-protein coding RNA 926 [Source:HGNC Symbol;Acc:HGNC:27514]	0.744476	0.0144312
AZGP1	ENSG00000160862	protein_coding	alpha-2-glycoprotein 1, zinc-binding [Source:HGNC Symbol;Acc:HGNC:910]	0.742482	0.0265708
BX276092.9	ENSG00000283599	protein_coding	chromosome X open reading frame 49-like [Source:NCBI gene (formerly Entrezgene);Acc:101059915]	0.739489	0.0193427
TFPI2-DT	ENSG00000234695	lncRNA	TFPI2 divergent transcript [Source:HGNC Symbol;Acc:HGNC:40581]	0.736549	0.0148159
MICB-DT	ENSG00000286940	lncRNA	MICB divergent transcript [Source:NCBI gene (formerly Entrezgene);Acc:102725068]	0.734307	0.0411018
AC093512.1	ENSG00000274904	lncRNA	novel transcript, antisense to ALDOA	0.734156	0.043257
C7orf61	ENSG00000185955	protein_coding	chromosome 7 open reading frame 61 [Source:HGNC Symbol;Acc:HGNC:22135]	0.730115	0.032074
GCHFR	ENSG00000137880	protein_coding	GTP cyclohydrolase I feedback regulator [Source:HGNC Symbol;Acc:HGNC:4194]	0.730075	0.0369458
PARD6A	ENSG00000102981	protein_coding	par-6 family cell polarity regulator alpha [Source:HGNC Symbol;Acc:HGNC:15943]	0.727355	0.0208616
BX322234.2	ENSG00000233085	lncRNA	novel transcript	0.726938	0.046987
A1BG	ENSG00000121410	protein_coding	alpha-1-B glycoprotein [Source:HGNC Symbol;Acc:HGNC:5]	0.725266	0.013299
AC122129.1	ENSG00000197815	lncRNA	novel transcript, antisense to TOM1L2	0.722502	0.0455238
PIGR	ENSG00000162896	protein_coding	polymeric immunoglobulin receptor [Source:HGNC Symbol;Acc:HGNC:8968]	0.721934	0.0453792
OLFML3	ENSG00000116774	protein_coding	olfactomedin like 3 [Source:HGNC Symbol;Acc:HGNC:24956]	0.721832	0.0111503
AL022312.1	ENSG00000285025	protein_coding	novel protein	0.714681	0.0330198
TMC3-AS1	ENSG00000259343	lncRNA	TMC3 antisense RNA 1 [Source:HGNC Symbol;Acc:HGNC:51424]	0.712965	0.0140242
CFAP161	ENSG00000156206	protein_coding	cilia and flagella associated protein 161 [Source:HGNC Symbol;Acc:HGNC:26782]	0.711009	0.0233514
STUM	ENSG00000203685	protein_coding	stum, mechanosensory transduction mediator homolog [Source:HGNC Symbol;Acc:HGNC:30491]	0.710383	0.00686678
ZP1	ENSG00000149506	protein_coding	zona pellucida glycoprotein 1 [Source:HGNC Symbol;Acc:HGNC:13187]	0.704057	0.0191098
RINL	ENSG00000187994	protein_coding	Ras and Rab interactor like [Source:HGNC Symbol;Acc:HGNC:24795]	0.700233	0.00173179
FEZF1-AS1	ENSG00000230316	lncRNA	FEZF1 antisense RNA 1 [Source:HGNC Symbol;Acc:HGNC:41001]	0.698872	0.0167411
PODNL1	ENSG00000132000	protein_coding	podocan like 1 [Source:HGNC Symbol;Acc:HGNC:26275]	0.698847	0.00311453
LINC02381	ENSG00000250742	lncRNA	long intergenic non-protein coding RNA 2381 [Source:HGNC Symbol;Acc:HGNC:53304]	0.697744	0.0253928
PLPP7	ENSG00000160539	protein_coding	phospholipid phosphatase 7 (inactive) [Source:HGNC Symbol;Acc:HGNC:28174]	0.694168	0.00679089
IL6	ENSG00000136244	protein_coding	interleukin 6 [Source:HGNC Symbol;Acc:HGNC:6018]	0.692758	0.0172794
FSD1	ENSG00000105255	protein_coding	fibronectin type III and SPRY domain containing 1 [Source:HGNC Symbol;Acc:HGNC:13745]	0.692245	0.014099
AC012640.1	ENSG00000248968	lncRNA	novel transcript	0.691417	0.0145364
LDHD	ENSG00000166816	protein_coding	lactate dehydrogenase D [Source:HGNC Symbol;Acc:HGNC:19708]	0.690194	0.00601239
NFATC4	ENSG00000100968	protein_coding	nuclear factor of activated T cells 4 [Source:HGNC Symbol;Acc:HGNC:7778]	0.688987	0.0033362
DGCR5	ENSG00000273032	lncRNA	DiGeorge syndrome critical region gene 5 [Source:NCBI gene (formerly Entrezgene);Acc:26220]	0.67989	0.022343
RHBDL1	ENSG00000103269	protein_coding	rhomboid like 1 [Source:HGNC Symbol;Acc:HGNC:10007]	0.678123	0.0365126
RIMKLA	ENSG00000177181	protein_coding	ribosomal modification protein rimK like family member A [Source:HGNC Symbol;Acc:HGNC:28725]	0.676598	0.0411611
LCMT1-AS1	ENSG00000260448	lncRNA	LCMT1 antisense RNA 1 [Source:HGNC Symbol;Acc:HGNC:51177]	0.6733	0.0447531
CCL26	ENSG00000006606	protein_coding	C-C motif chemokine ligand 26 [Source:HGNC Symbol;Acc:HGNC:10625]	0.673291	0.0460959
MIRLET7BHG	ENSG00000197182	lncRNA	MIRLET7B host gene [Source:HGNC Symbol;Acc:HGNC:37189]	0.666754	0.00736878
TRO	ENSG00000067445	protein_coding	trophinin [Source:HGNC Symbol;Acc:HGNC:12326]	0.664888	0.0298872
GPX1P1	ENSG00000197582	processed_pseudogene	glutathione peroxidase pseudogene 1 [Source:HGNC Symbol;Acc:HGNC:4560]	0.664815	0.047343
CUBN	ENSG00000107611	protein_coding	cubilin [Source:HGNC Symbol;Acc:HGNC:2548]	0.664024	0.0130953
HSPA1A	ENSG00000204389	protein_coding	heat shock protein family A (Hsp70) member 1A [Source:HGNC Symbol;Acc:HGNC:5232]	0.661373	0.0215095
AL118508.1	ENSG00000230387	lncRNA	novel transcript	0.660631	0.0285433
AL035587.2	ENSG00000287825	lncRNA	novel transcript, antisense to CNPY3	0.658919	0.0384927
HSPB7	ENSG00000173641	protein_coding	heat shock protein family B (small) member 7 [Source:HGNC Symbol;Acc:HGNC:5249]	0.65176	0.0466573
PCAT6	ENSG00000228288	lncRNA	prostate cancer associated transcript 6 [Source:HGNC Symbol;Acc:HGNC:43714]	0.651519	0.0251843
AC122688.3	ENSG00000279233	TEC	novel transcript	0.651209	0.036111
IGFBP4	ENSG00000141753	protein_coding	insulin like growth factor binding protein 4 [Source:HGNC Symbol;Acc:HGNC:5473]	0.650498	0.00530931
AC010913.1	ENSG00000272702	lncRNA	novel transcript	0.647779	0.0470159
ANGPTL4	ENSG00000167772	protein_coding	angiopoietin like 4 [Source:HGNC Symbol;Acc:HGNC:16039]	0.64759	0.0053601
NDRG1	ENSG00000104419	protein_coding	N-myc downstream regulated 1 [Source:HGNC Symbol;Acc:HGNC:7679]	0.646192	0.02408
BCL2A1	ENSG00000140379	protein_coding	BCL2 related protein A1 [Source:HGNC Symbol;Acc:HGNC:991]	0.645652	0.00661635
SLC11A1	ENSG00000018280	protein_coding	solute carrier family 11 member 1 [Source:HGNC Symbol;Acc:HGNC:10907]	0.643623	0.0213086
LINC02482	ENSG00000251580	lncRNA	long intergenic non-protein coding RNA 2482 [Source:HGNC Symbol;Acc:HGNC:53458]	0.64361	0.0127975
TMEM191B	ENSG00000278558	protein_coding	transmembrane protein 191B [Source:HGNC Symbol;Acc:HGNC:33600]	0.643154	0.046711
NR4A1	ENSG00000123358	protein_coding	nuclear receptor subfamily 4 group A member 1 [Source:HGNC Symbol;Acc:HGNC:7980]	0.640982	0.0410757
FER1L4	ENSG00000088340	transcribed_unitary_pseudogene	fer-1 like family member 4 (pseudogene) [Source:HGNC Symbol;Acc:HGNC:15801]	0.640233	0.026805
B3GALT4	ENSG00000235863	protein_coding	beta-1,3-galactosyltransferase 4 [Source:HGNC Symbol;Acc:HGNC:919]	0.63827	0.0257762
AC012313.3	ENSG00000268230	lncRNA	novel transcript	0.637981	0.0242935
HSPA1B	ENSG00000204388	protein_coding	heat shock protein family A (Hsp70) member 1B [Source:HGNC Symbol;Acc:HGNC:5233]	0.637052	0.026421
RAET1G	ENSG00000203722	protein_coding	retinoic acid early transcript 1G [Source:HGNC Symbol;Acc:HGNC:16795]	0.636445	0.00870737
AL161733.1	ENSG00000236658	lncRNA	novel transcript	0.635616	0.0382052
HSPB1P1	ENSG00000236060	processed_pseudogene	heat shock protein family B (small) member 1 pseudogene 1 [Source:HGNC Symbol;Acc:HGNC:5251]	0.632833	0.0476541
AL365181.2	ENSG00000272068	lncRNA	novel transcript	0.632476	0.0428919
HDAC5	ENSG00000108840	protein_coding	histone deacetylase 5 [Source:HGNC Symbol;Acc:HGNC:14068]	0.628344	0.00909087
AC084117.1	ENSG00000256006	lncRNA	novel transcript	0.628065	0.0271313
BNIP3P1	ENSG00000197358	transcribed_processed_pseudogene	BCL2 interacting protein 3 pseudogene 1 [Source:HGNC Symbol;Acc:HGNC:19922]	0.627538	0.0147139
BGLAP	ENSG00000242252	protein_coding	bone gamma-carboxyglutamate protein [Source:HGNC Symbol;Acc:HGNC:1043]	0.625895	0.0443291
KIF9-AS1	ENSG00000227398	lncRNA	KIF9 antisense RNA 1 [Source:HGNC Symbol;Acc:HGNC:26822]	0.614477	0.0191814
AC108488.3	ENSG00000287126	lncRNA	novel transcript	0.610196	0.0177971
AP005018.2	ENSG00000254851	unprocessed_pseudogene	proprotein convertase subtilisin/kexin type 7 (PCSK7) pseudogene	0.605274	0.043145
AL691442.1	ENSG00000251246	protein_coding	novel ephrin-A4 (EFNA4) and ephrin-A3 (EFNA3) protein	0.605253	0.021409
PRR5L	ENSG00000135362	protein_coding	proline rich 5 like [Source:HGNC Symbol;Acc:HGNC:25878]	0.601308	0.00612124
AP003721.1	ENSG00000256196	lncRNA	novel transcript	0.600893	0.0326982
PTGIR	ENSG00000160013	protein_coding	prostaglandin I2 receptor [Source:HGNC Symbol;Acc:HGNC:9602]	0.600677	0.0431868
PFKFB4	ENSG00000114268	protein_coding	6-phosphofructo-2-kinase/fructose-2,6-biphosphatase 4 [Source:HGNC Symbol;Acc:HGNC:8875]	0.599588	0.0145997
AC006449.6	ENSG00000277969	lncRNA	novel transcript	0.597051	0.0092136
TMEM9	ENSG00000116857	protein_coding	transmembrane protein 9 [Source:HGNC Symbol;Acc:HGNC:18823]	0.596806	0.0134091
VPS37D	ENSG00000176428	protein_coding	VPS37D subunit of ESCRT-I [Source:HGNC Symbol;Acc:HGNC:18287]	0.596077	0.0313888
SHC4	ENSG00000185634	protein_coding	SHC adaptor protein 4 [Source:HGNC Symbol;Acc:HGNC:16743]	0.594952	0.04768
CRIP2	ENSG00000182809	protein_coding	cysteine rich protein 2 [Source:HGNC Symbol;Acc:HGNC:2361]	0.593162	0.00719521
HOXC5	ENSG00000172789	protein_coding	homeobox C5 [Source:HGNC Symbol;Acc:HGNC:5127]	0.593089	0.0263123
ITGB7	ENSG00000139626	protein_coding	integrin subunit beta 7 [Source:HGNC Symbol;Acc:HGNC:6162]	0.592657	0.0209195
FDXR	ENSG00000161513	protein_coding	ferredoxin reductase [Source:HGNC Symbol;Acc:HGNC:3642]	0.592047	0.013245
AC022154.1	ENSG00000268093	lncRNA	novel transcript, antisense to SPHK2	0.590937	0.0161239
AC138207.2	ENSG00000264107	lncRNA	novel transcript, antisense to NF1	0.590212	0.0145827
CCR10	ENSG00000184451	protein_coding	C-C motif chemokine receptor 10 [Source:HGNC Symbol;Acc:HGNC:4474]	0.588545	0.0130649
PMEL	ENSG00000185664	protein_coding	premelanosome protein [Source:HGNC Symbol;Acc:HGNC:10880]	0.587982	0.0320719
ITGA7	ENSG00000135424	protein_coding	integrin subunit alpha 7 [Source:HGNC Symbol;Acc:HGNC:6143]	0.587545	0.00224663
HM13-IT1	ENSG00000235313	lncRNA	HM13 intronic transcript 1 [Source:HGNC Symbol;Acc:HGNC:41424]	0.584631	0.0373137
MCAM	ENSG00000076706	protein_coding	melanoma cell adhesion molecule [Source:HGNC Symbol;Acc:HGNC:6934]	0.582214	0.0185921
TM7SF2	ENSG00000149809	protein_coding	transmembrane 7 superfamily member 2 [Source:HGNC Symbol;Acc:HGNC:11863]	0.581192	0.0122093
AC022916.1	ENSG00000266947	lncRNA	novel transcript, antisense SLFN5	0.57798	0.0497405
AIF1L	ENSG00000126878	protein_coding	allograft inflammatory factor 1 like [Source:HGNC Symbol;Acc:HGNC:28904]	0.576543	0.0125077
RND2	ENSG00000108830	protein_coding	Rho family GTPase 2 [Source:HGNC Symbol;Acc:HGNC:18315]	0.575108	0.0116765
C14orf132	ENSG00000227051	protein_coding	chromosome 14 open reading frame 132 [Source:HGNC Symbol;Acc:HGNC:20346]	0.572775	0.00560126
AC022601.1	ENSG00000268873	lncRNA	novel transcript, antisense to DTNA	0.571234	0.0337008
BTBD16	ENSG00000138152	protein_coding	BTB domain containing 16 [Source:HGNC Symbol;Acc:HGNC:26340]	0.569392	0.0377522
RIPOR3	ENSG00000042062	protein_coding	RIPOR family member 3 [Source:HGNC Symbol;Acc:HGNC:16168]	0.569229	0.00137336
ACADS	ENSG00000122971	protein_coding	acyl-CoA dehydrogenase short chain [Source:HGNC Symbol;Acc:HGNC:90]	0.564207	0.0274475
RDH5	ENSG00000135437	protein_coding	retinol dehydrogenase 5 [Source:HGNC Symbol;Acc:HGNC:9940]	0.563278	0.0161035
FOS	ENSG00000170345	protein_coding	Fos proto-oncogene, AP-1 transcription factor subunit [Source:HGNC Symbol;Acc:HGNC:3796]	0.562409	0.0203973
FCGRT	ENSG00000104870	protein_coding	Fc fragment of IgG receptor and transporter [Source:HGNC Symbol;Acc:HGNC:3621]	0.556638	0.0198152
IQCH-AS1	ENSG00000259673	lncRNA	IQCH antisense RNA 1 [Source:HGNC Symbol;Acc:HGNC:44104]	0.548404	0.0420779
PTGS2	ENSG00000073756	protein_coding	prostaglandin-endoperoxide synthase 2 [Source:HGNC Symbol;Acc:HGNC:9605]	0.547672	0.0130229
GNG11	ENSG00000127920	protein_coding	G protein subunit gamma 11 [Source:HGNC Symbol;Acc:HGNC:4403]	0.547534	0.0352155
TSGA10IP	ENSG00000175513	protein_coding	testis specific 10 interacting protein [Source:HGNC Symbol;Acc:HGNC:26555]	0.547118	0.0104861
RPS6KA1	ENSG00000117676	protein_coding	ribosomal protein S6 kinase A1 [Source:HGNC Symbol;Acc:HGNC:10430]	0.544319	0.0190742
FIBP	ENSG00000172500	protein_coding	FGF1 intracellular binding protein [Source:HGNC Symbol;Acc:HGNC:3705]	0.543501	0.0358861
NANOS3	ENSG00000187556	protein_coding	nanos C2HC-type zinc finger 3 [Source:HGNC Symbol;Acc:HGNC:22048]	0.541547	0.0207633
URB1-AS1	ENSG00000256073	lncRNA	URB1 antisense RNA 1 (head to head) [Source:HGNC Symbol;Acc:HGNC:23128]	0.541514	0.0282467
ZNF503-AS2	ENSG00000237149	lncRNA	ZNF503 antisense RNA 2 [Source:HGNC Symbol;Acc:HGNC:23525]	0.541473	0.014243
CTSF	ENSG00000174080	protein_coding	cathepsin F [Source:HGNC Symbol;Acc:HGNC:2531]	0.541096	0.00728799
SNTA1	ENSG00000101400	protein_coding	syntrophin alpha 1 [Source:HGNC Symbol;Acc:HGNC:11167]	0.539331	0.0394304
ADA	ENSG00000196839	protein_coding	adenosine deaminase [Source:HGNC Symbol;Acc:HGNC:186]	0.537595	0.0456313
APLP1	ENSG00000105290	protein_coding	amyloid beta precursor like protein 1 [Source:HGNC Symbol;Acc:HGNC:597]	0.536552	0.019581
HYAL3	ENSG00000186792	protein_coding	hyaluronidase 3 [Source:HGNC Symbol;Acc:HGNC:5322]	0.536509	0.0146632
NLRP3	ENSG00000162711	protein_coding	NLR family pyrin domain containing 3 [Source:HGNC Symbol;Acc:HGNC:16400]	0.536259	0.00554114
MYG1-AS1	ENSG00000257605	lncRNA	MYG1 antisense RNA 1 [Source:HGNC Symbol;Acc:HGNC:54810]	0.533129	0.0262914
FAM229B	ENSG00000203778	protein_coding	family with sequence similarity 229 member B [Source:HGNC Symbol;Acc:HGNC:33858]	0.532114	0.0420681
EFNA3	ENSG00000143590	protein_coding	ephrin A3 [Source:HGNC Symbol;Acc:HGNC:3223]	0.532045	0.0357204
PPM1N	ENSG00000213889	protein_coding	protein phosphatase, Mg2+/Mn2+ dependent 1N (putative) [Source:HGNC Symbol;Acc:HGNC:26845]	0.531755	0.0497173
QPRT	ENSG00000103485	protein_coding	quinolinate phosphoribosyltransferase [Source:HGNC Symbol;Acc:HGNC:9755]	0.527294	0.0390331
ST8SIA5	ENSG00000101638	protein_coding	ST8 alpha-N-acetyl-neuraminide alpha-2,8-sialyltransferase 5 [Source:HGNC Symbol;Acc:HGNC:17827]	0.525069	0.00937965
STAC2	ENSG00000141750	protein_coding	SH3 and cysteine rich domain 2 [Source:HGNC Symbol;Acc:HGNC:23990]	0.524811	0.0250686
AC115284.1	ENSG00000272762	lncRNA	novel transcript	0.523568	0.0317607
PAPLN	ENSG00000100767	protein_coding	papilin, proteoglycan like sulfated glycoprotein [Source:HGNC Symbol;Acc:HGNC:19262]	0.523128	0.0469812
AL359091.3	ENSG00000272696	lncRNA	novel transcript, antisense to TRUB2	0.52157	0.0318919
PLEKHB1	ENSG00000021300	protein_coding	pleckstrin homology domain containing B1 [Source:HGNC Symbol;Acc:HGNC:19079]	0.520935	0.043333
CDKN1A	ENSG00000124762	protein_coding	cyclin dependent kinase inhibitor 1A [Source:HGNC Symbol;Acc:HGNC:1784]	0.520637	0.034352
AC024909.1	ENSG00000274021	lncRNA	novel transcript, antisense to DUSP6	0.520507	0.0134039
TNFSF12-TNFSF13	ENSG00000248871	protein_coding	TNFSF12-TNFSF13 readthrough [Source:HGNC Symbol;Acc:HGNC:33537]	0.518726	0.0133071
VAMP8	ENSG00000118640	protein_coding	vesicle associated membrane protein 8 [Source:HGNC Symbol;Acc:HGNC:12647]	0.518429	0.0481743
LINC00884	ENSG00000233058	lncRNA	long intergenic non-protein coding RNA 884 [Source:HGNC Symbol;Acc:HGNC:48570]	0.518374	0.0365684
TP53TG1	ENSG00000182165	lncRNA	TP53 target 1 [Source:HGNC Symbol;Acc:HGNC:17026]	0.518268	0.0166882
MXD4	ENSG00000123933	protein_coding	MAX dimerization protein 4 [Source:HGNC Symbol;Acc:HGNC:13906]	0.5152	0.0467735
AL162253.2	ENSG00000286162	lncRNA	novel transcript	0.514376	0.0229671
LAYN	ENSG00000204381	protein_coding	layilin [Source:HGNC Symbol;Acc:HGNC:29471]	0.514311	0.0216241
MYO1F	ENSG00000142347	protein_coding	myosin IF [Source:HGNC Symbol;Acc:HGNC:7600]	0.512812	0.0319251
MAPK11	ENSG00000185386	protein_coding	mitogen-activated protein kinase 11 [Source:HGNC Symbol;Acc:HGNC:6873]	0.50773	0.0421223
MIEF2	ENSG00000177427	protein_coding	mitochondrial elongation factor 2 [Source:HGNC Symbol;Acc:HGNC:17920]	0.506992	0.0289276
ASTN2	ENSG00000148219	protein_coding	astrotactin 2 [Source:HGNC Symbol;Acc:HGNC:17021]	0.505871	0.0193176
DUSP5-DT	ENSG00000273143	lncRNA	DUSP5 divergent transcript [Source:HGNC Symbol;Acc:HGNC:55154]	0.505686	0.0285292
TRPT1	ENSG00000149743	protein_coding	tRNA phosphotransferase 1 [Source:HGNC Symbol;Acc:HGNC:20316]	0.50512	0.0327881
AK4	ENSG00000162433	protein_coding	adenylate kinase 4 [Source:HGNC Symbol;Acc:HGNC:363]	0.504966	0.0324313
PRICKLE4	ENSG00000278224	protein_coding	prickle planar cell polarity protein 4 [Source:HGNC Symbol;Acc:HGNC:16805]	0.504533	0.0319251
PRSS53	ENSG00000151006	protein_coding	serine protease 53 [Source:HGNC Symbol;Acc:HGNC:34407]	0.504143	0.0253716
TMEM102	ENSG00000181284	protein_coding	transmembrane protein 102 [Source:HGNC Symbol;Acc:HGNC:26722]	0.503102	0.042503
INKA2	ENSG00000197852	protein_coding	inka box actin regulator 2 [Source:HGNC Symbol;Acc:HGNC:28045]	0.503031	0.0488392
UPF3B	ENSG00000125351	protein_coding	UPF3B regulator of nonsense mediated mRNA decay [Source:HGNC Symbol;Acc:HGNC:20439]	-0.500279	0.0493296
DIRAS3	ENSG00000162595	protein_coding	DIRAS family GTPase 3 [Source:HGNC Symbol;Acc:HGNC:687]	-0.500659	0.0494869
RRS1	ENSG00000179041	protein_coding	ribosome biogenesis regulator 1 homolog [Source:HGNC Symbol;Acc:HGNC:17083]	-0.501252	0.0461536
TMEM131L	ENSG00000121210	protein_coding	transmembrane 131 like [Source:HGNC Symbol;Acc:HGNC:29146]	-0.502458	0.0174905
EAF2	ENSG00000145088	protein_coding	ELL associated factor 2 [Source:HGNC Symbol;Acc:HGNC:23115]	-0.502816	0.0284397
GPATCH4	ENSG00000160818	protein_coding	G-patch domain containing 4 [Source:HGNC Symbol;Acc:HGNC:25982]	-0.502861	0.0150785
LYAR	ENSG00000145220	protein_coding	Ly1 antibody reactive [Source:HGNC Symbol;Acc:HGNC:26021]	-0.50388	0.0292114
RBM34	ENSG00000188739	protein_coding	RNA binding motif protein 34 [Source:HGNC Symbol;Acc:HGNC:28965]	-0.504063	0.0474816
THAP10	ENSG00000129028	protein_coding	THAP domain containing 10 [Source:HGNC Symbol;Acc:HGNC:23193]	-0.504246	0.0336178
KAZN	ENSG00000189337	protein_coding	kazrin, periplakin interacting protein [Source:HGNC Symbol;Acc:HGNC:29173]	-0.504375	0.0269271
NUP35	ENSG00000163002	protein_coding	nucleoporin 35 [Source:HGNC Symbol;Acc:HGNC:29797]	-0.506252	0.0422817
SPTSSA	ENSG00000165389	protein_coding	serine palmitoyltransferase small subunit A [Source:HGNC Symbol;Acc:HGNC:20361]	-0.506523	0.0236576
ELAC1	ENSG00000141642	protein_coding	elaC ribonuclease Z 1 [Source:HGNC Symbol;Acc:HGNC:14197]	-0.507276	0.0143844
ZNF620	ENSG00000177842	protein_coding	zinc finger protein 620 [Source:HGNC Symbol;Acc:HGNC:28742]	-0.507487	0.0347397
CD83	ENSG00000112149	protein_coding	CD83 molecule [Source:HGNC Symbol;Acc:HGNC:1703]	-0.508365	0.02835
TIPIN	ENSG00000075131	protein_coding	TIMELESS interacting protein [Source:HGNC Symbol;Acc:HGNC:30750]	-0.508537	0.0198679
PBK	ENSG00000168078	protein_coding	PDZ binding kinase [Source:HGNC Symbol;Acc:HGNC:18282]	-0.508978	0.0181184
FIGNL1	ENSG00000132436	protein_coding	fidgetin like 1 [Source:HGNC Symbol;Acc:HGNC:13286]	-0.510924	0.0371194
ZNF195	ENSG00000005801	protein_coding	zinc finger protein 195 [Source:HGNC Symbol;Acc:HGNC:12986]	-0.512242	0.0315729
NGF	ENSG00000134259	protein_coding	nerve growth factor [Source:HGNC Symbol;Acc:HGNC:7808]	-0.513043	0.0419897
SYNE2	ENSG00000054654	protein_coding	spectrin repeat containing nuclear envelope protein 2 [Source:HGNC Symbol;Acc:HGNC:17084]	-0.514467	0.0331721
TCEAL8	ENSG00000180964	protein_coding	transcription elongation factor A like 8 [Source:HGNC Symbol;Acc:HGNC:28683]	-0.514481	0.0297063
LYPD6	ENSG00000187123	protein_coding	LY6/PLAUR domain containing 6 [Source:HGNC Symbol;Acc:HGNC:28751]	-0.514653	0.0260991
PMP22	ENSG00000109099	protein_coding	peripheral myelin protein 22 [Source:HGNC Symbol;Acc:HGNC:9118]	-0.514949	0.0108257
CCDC138	ENSG00000163006	protein_coding	coiled-coil domain containing 138 [Source:HGNC Symbol;Acc:HGNC:26531]	-0.516871	0.0229247
PRPF38B	ENSG00000134186	protein_coding	pre-mRNA processing factor 38B [Source:HGNC Symbol;Acc:HGNC:25512]	-0.517317	0.031762
CENPJ	ENSG00000151849	protein_coding	centromere protein J [Source:HGNC Symbol;Acc:HGNC:17272]	-0.519196	0.00569179
THOC1	ENSG00000079134	protein_coding	THO complex 1 [Source:HGNC Symbol;Acc:HGNC:19070]	-0.520396	0.0308751
DDX10	ENSG00000178105	protein_coding	DEAD-box helicase 10 [Source:HGNC Symbol;Acc:HGNC:2735]	-0.521055	0.0244363
GALNT13	ENSG00000144278	protein_coding	polypeptide N-acetylgalactosaminyltransferase 13 [Source:HGNC Symbol;Acc:HGNC:23242]	-0.521625	0.0390778
ALX1	ENSG00000180318	protein_coding	ALX homeobox 1 [Source:HGNC Symbol;Acc:HGNC:1494]	-0.522007	0.0162467
HK2-DT	ENSG00000272711	lncRNA	HK2 divergent transcript [Source:HGNC Symbol;Acc:HGNC:55204]	-0.523462	0.0390674
ALG6	ENSG00000088035	protein_coding	ALG6 alpha-1,3-glucosyltransferase [Source:HGNC Symbol;Acc:HGNC:23157]	-0.523999	0.0407087
TCFL5	ENSG00000101190	protein_coding	transcription factor like 5 [Source:HGNC Symbol;Acc:HGNC:11646]	-0.524143	0.00886824
ZFP36L2	ENSG00000152518	protein_coding	ZFP36 ring finger protein like 2 [Source:HGNC Symbol;Acc:HGNC:1108]	-0.524738	0.0055081
ACSS1	ENSG00000154930	protein_coding	acyl-CoA synthetase short chain family member 1 [Source:HGNC Symbol;Acc:HGNC:16091]	-0.526446	0.0441689
SLC26A10	ENSG00000135502	transcribed_unitary_pseudogene	solute carrier family 26 member 10 [Source:HGNC Symbol;Acc:HGNC:14470]	-0.52851	0.0323369
ANXA8L1	ENSG00000264230	protein_coding	annexin A8 like 1 [Source:HGNC Symbol;Acc:HGNC:23334]	-0.528991	0.0206471
TSHZ1	ENSG00000179981	protein_coding	teashirt zinc finger homeobox 1 [Source:HGNC Symbol;Acc:HGNC:10669]	-0.532981	0.00797933
DNTTIP2	ENSG00000067334	protein_coding	deoxynucleotidyltransferase terminal interacting protein 2 [Source:HGNC Symbol;Acc:HGNC:24013]	-0.533426	0.034031
CDCA7	ENSG00000144354	protein_coding	cell division cycle associated 7 [Source:HGNC Symbol;Acc:HGNC:14628]	-0.534089	0.036305
CEP135	ENSG00000174799	protein_coding	centrosomal protein 135 [Source:HGNC Symbol;Acc:HGNC:29086]	-0.535674	0.013545
ELF5	ENSG00000135374	protein_coding	E74 like ETS transcription factor 5 [Source:HGNC Symbol;Acc:HGNC:3320]	-0.539615	0.0452356
UPF3AP1	ENSG00000226478	processed_pseudogene	UPF3A pseudogene 1 [Source:HGNC Symbol;Acc:HGNC:30568]	-0.540082	0.0315561
PBDC1	ENSG00000102390	protein_coding	polysaccharide biosynthesis domain containing 1 [Source:HGNC Symbol;Acc:HGNC:28790]	-0.540326	0.0188423
CREG1	ENSG00000143162	protein_coding	cellular repressor of E1A stimulated genes 1 [Source:HGNC Symbol;Acc:HGNC:2351]	-0.540433	0.0204791
THSD4	ENSG00000187720	protein_coding	thrombospondin type 1 domain containing 4 [Source:HGNC Symbol;Acc:HGNC:25835]	-0.543694	0.0174311
TXNRD3	ENSG00000197763	protein_coding	thioredoxin reductase 3 [Source:HGNC Symbol;Acc:HGNC:20667]	-0.54473	0.0165887
LMNB1	ENSG00000113368	protein_coding	lamin B1 [Source:HGNC Symbol;Acc:HGNC:6637]	-0.54746	0.00698799
GET1-SH3BGR	ENSG00000285815	protein_coding	GET1-SH3BGR readthrough [Source:HGNC Symbol;Acc:HGNC:54635]	-0.548009	0.0368112
BEAN1	ENSG00000166546	protein_coding	brain expressed associated with NEDD4 1 [Source:HGNC Symbol;Acc:HGNC:24160]	-0.548867	0.00540697
CLSPN	ENSG00000092853	protein_coding	claspin [Source:HGNC Symbol;Acc:HGNC:19715]	-0.549085	0.0264363
ACSM3	ENSG00000005187	protein_coding	acyl-CoA synthetase medium chain family member 3 [Source:HGNC Symbol;Acc:HGNC:10522]	-0.549257	0.0360407
EGR1	ENSG00000120738	protein_coding	early growth response 1 [Source:HGNC Symbol;Acc:HGNC:3238]	-0.550171	0.0445962
NOP58	ENSG00000055044	protein_coding	NOP58 ribonucleoprotein [Source:HGNC Symbol;Acc:HGNC:29926]	-0.552734	0.0488271
TAF1A	ENSG00000143498	protein_coding	TATA-box binding protein associated factor, RNA polymerase I subunit A [Source:HGNC Symbol;Acc:HGNC:11532]	-0.552784	0.0363418
CHORDC1	ENSG00000110172	protein_coding	cysteine and histidine rich domain containing 1 [Source:HGNC Symbol;Acc:HGNC:14525]	-0.553473	0.0435863
GGACT	ENSG00000134864	protein_coding	gamma-glutamylamine cyclotransferase [Source:HGNC Symbol;Acc:HGNC:25100]	-0.55355	0.047773
ULBP1	ENSG00000111981	protein_coding	UL16 binding protein 1 [Source:HGNC Symbol;Acc:HGNC:14893]	-0.553742	0.00578251
CCNE2	ENSG00000175305	protein_coding	cyclin E2 [Source:HGNC Symbol;Acc:HGNC:1590]	-0.554717	0.0090828
TMEM200C	ENSG00000206432	protein_coding	transmembrane protein 200C [Source:HGNC Symbol;Acc:HGNC:37208]	-0.555537	0.0326069
NFE2L2	ENSG00000116044	protein_coding	nuclear factor, erythroid 2 like 2 [Source:HGNC Symbol;Acc:HGNC:7782]	-0.55593	0.0399741
MELTF	ENSG00000163975	protein_coding	melanotransferrin [Source:HGNC Symbol;Acc:HGNC:7037]	-0.557292	0.0105356
ESCO2	ENSG00000171320	protein_coding	establishment of sister chromatid cohesion N-acetyltransferase 2 [Source:HGNC Symbol;Acc:HGNC:27230]	-0.560133	0.0319271
SPTLC3	ENSG00000172296	protein_coding	serine palmitoyltransferase long chain base subunit 3 [Source:HGNC Symbol;Acc:HGNC:16253]	-0.5603	0.0496587
MKI67	ENSG00000148773	protein_coding	marker of proliferation Ki-67 [Source:HGNC Symbol;Acc:HGNC:7107]	-0.560878	0.0134847
KLHL5	ENSG00000109790	protein_coding	kelch like family member 5 [Source:HGNC Symbol;Acc:HGNC:6356]	-0.561853	0.0233925
PSTPIP2	ENSG00000152229	protein_coding	proline-serine-threonine phosphatase interacting protein 2 [Source:HGNC Symbol;Acc:HGNC:9581]	-0.566942	0.0484006
MGAT5B	ENSG00000167889	protein_coding	alpha-1,6-mannosylglycoprotein 6-beta-N-acetylglucosaminyltransferase B [Source:HGNC Symbol;Acc:HGNC:24140]	-0.567806	0.00705772
MPHOSPH6	ENSG00000135698	protein_coding	M-phase phosphoprotein 6 [Source:HGNC Symbol;Acc:HGNC:7214]	-0.56834	0.0265115
LACTB2	ENSG00000147592	protein_coding	lactamase beta 2 [Source:HGNC Symbol;Acc:HGNC:18512]	-0.572483	0.00601729
DNAJC25-GNG10	ENSG00000244115	protein_coding	DNAJC25-GNG10 readthrough [Source:HGNC Symbol;Acc:HGNC:37501]	-0.575812	0.0250056
RASAL2	ENSG00000075391	protein_coding	RAS protein activator like 2 [Source:HGNC Symbol;Acc:HGNC:9874]	-0.57695	0.00381205
ITK	ENSG00000113263	protein_coding	IL2 inducible T cell kinase [Source:HGNC Symbol;Acc:HGNC:6171]	-0.578735	0.00598228
BLZF1	ENSG00000117475	protein_coding	basic leucine zipper nuclear factor 1 [Source:HGNC Symbol;Acc:HGNC:1065]	-0.58356	0.0106427
PMAIP1	ENSG00000141682	protein_coding	phorbol-12-myristate-13-acetate-induced protein 1 [Source:HGNC Symbol;Acc:HGNC:9108]	-0.584668	0.00754424
NPIPB11	ENSG00000254206	protein_coding	nuclear pore complex interacting protein family member B11 [Source:HGNC Symbol;Acc:HGNC:37453]	-0.596834	0.0449756
DNAJB7	ENSG00000172404	protein_coding	DnaJ heat shock protein family (Hsp40) member B7 [Source:HGNC Symbol;Acc:HGNC:24986]	-0.598117	0.0169908
AC244230.1	ENSG00000279458	lncRNA	novel transcript	-0.601028	0.0124929
PLK4	ENSG00000142731	protein_coding	polo like kinase 4 [Source:HGNC Symbol;Acc:HGNC:11397]	-0.60158	0.0167836
HEY1	ENSG00000164683	protein_coding	hes related family bHLH transcription factor with YRPW motif 1 [Source:HGNC Symbol;Acc:HGNC:4880]	-0.602539	0.0277149
PTX3	ENSG00000163661	protein_coding	pentraxin 3 [Source:HGNC Symbol;Acc:HGNC:9692]	-0.60439	0.0140096
RASGRF2	ENSG00000113319	protein_coding	Ras protein specific guanine nucleotide releasing factor 2 [Source:HGNC Symbol;Acc:HGNC:9876]	-0.607139	0.0379065
ABCG2	ENSG00000118777	protein_coding	ATP binding cassette subfamily G member 2 (Junior blood group) [Source:HGNC Symbol;Acc:HGNC:74]	-0.607239	0.00276243
HMGCS1	ENSG00000112972	protein_coding	3-hydroxy-3-methylglutaryl-CoA synthase 1 [Source:HGNC Symbol;Acc:HGNC:5007]	-0.607442	0.0115589
FAM3B	ENSG00000183844	protein_coding	FAM3 metabolism regulating signaling molecule B [Source:HGNC Symbol;Acc:HGNC:1253]	-0.60799	0.0329265
SLC24A5	ENSG00000188467	protein_coding	solute carrier family 24 member 5 [Source:HGNC Symbol;Acc:HGNC:20611]	-0.609296	0.0299975
TFAP2C	ENSG00000087510	protein_coding	transcription factor AP-2 gamma [Source:HGNC Symbol;Acc:HGNC:11744]	-0.610265	0.041615
CHST1	ENSG00000175264	protein_coding	carbohydrate sulfotransferase 1 [Source:HGNC Symbol;Acc:HGNC:1969]	-0.613835	0.0343945
CEP55	ENSG00000138180	protein_coding	centrosomal protein 55 [Source:HGNC Symbol;Acc:HGNC:1161]	-0.613926	0.00167703
FIBIN	ENSG00000176971	protein_coding	fin bud initiation factor homolog [Source:HGNC Symbol;Acc:HGNC:33747]	-0.617658	0.0399346
NEDD1	ENSG00000139350	protein_coding	NEDD1 gamma-tubulin ring complex targeting factor [Source:HGNC Symbol;Acc:HGNC:7723]	-0.620342	0.00954553
SOAT1	ENSG00000057252	protein_coding	sterol O-acyltransferase 1 [Source:HGNC Symbol;Acc:HGNC:11177]	-0.623351	0.00643332
ZNF449	ENSG00000173275	protein_coding	zinc finger protein 449 [Source:HGNC Symbol;Acc:HGNC:21039]	-0.623515	0.0146707
AL031985.3	ENSG00000260920	lncRNA	novel transcript, sense overlapping with ZNF643	-0.625777	0.0385061
AC137590.1	ENSG00000257000	lncRNA	novel transcript	-0.629757	0.0482018
STK39	ENSG00000198648	protein_coding	serine/threonine kinase 39 [Source:HGNC Symbol;Acc:HGNC:17717]	-0.632438	0.00155117
RASEF	ENSG00000165105	protein_coding	RAS and EF-hand domain containing [Source:HGNC Symbol;Acc:HGNC:26464]	-0.632518	0.0208486
FABP5	ENSG00000164687	protein_coding	fatty acid binding protein 5 [Source:HGNC Symbol;Acc:HGNC:3560]	-0.634034	0.0158981
ZBED3	ENSG00000132846	protein_coding	zinc finger BED-type containing 3 [Source:HGNC Symbol;Acc:HGNC:20711]	-0.634926	0.0260937
FAM107B	ENSG00000065809	protein_coding	family with sequence similarity 107 member B [Source:HGNC Symbol;Acc:HGNC:23726]	-0.637732	0.00150629
LINC00900	ENSG00000246100	lncRNA	long intergenic non-protein coding RNA 900 [Source:HGNC Symbol;Acc:HGNC:27444]	-0.645303	0.0383691
AL606500.1	ENSG00000287064	lncRNA	novel transcript	-0.646081	0.041242
AMIGO2	ENSG00000139211	protein_coding	adhesion molecule with Ig like domain 2 [Source:HGNC Symbol;Acc:HGNC:24073]	-0.655508	0.0101411
ANP32E	ENSG00000143401	protein_coding	acidic nuclear phosphoprotein 32 family member E [Source:HGNC Symbol;Acc:HGNC:16673]	-0.662214	0.0127765
WWC3	ENSG00000047644	protein_coding	WWC family member 3 [Source:HGNC Symbol;Acc:HGNC:29237]	-0.662289	0.00604505
KITLG	ENSG00000049130	protein_coding	KIT ligand [Source:HGNC Symbol;Acc:HGNC:6343]	-0.663565	0.00265587
GALNT7	ENSG00000109586	protein_coding	polypeptide N-acetylgalactosaminyltransferase 7 [Source:HGNC Symbol;Acc:HGNC:4129]	-0.664882	0.00324025
AL078590.2	ENSG00000232310	lncRNA	novel transcript	-0.672535	0.0184154
AC009879.2	ENSG00000285655	protein_coding	novel protein	-0.681042	0.0432244
ZNF554	ENSG00000172006	protein_coding	zinc finger protein 554 [Source:HGNC Symbol;Acc:HGNC:26629]	-0.687146	0.0170272
ZNF845	ENSG00000213799	protein_coding	zinc finger protein 845 [Source:HGNC Symbol;Acc:HGNC:25112]	-0.696017	0.0453902
SERPINA1	ENSG00000197249	protein_coding	serpin family A member 1 [Source:HGNC Symbol;Acc:HGNC:8941]	-0.698126	0.0184473
METTL18	ENSG00000171806	protein_coding	methyltransferase like 18 [Source:HGNC Symbol;Acc:HGNC:28793]	-0.699675	0.00786548
CYCSP55	ENSG00000214810	processed_pseudogene	CYCS pseudogene 55 [Source:HGNC Symbol;Acc:HGNC:21252]	-0.702088	0.0132439
SCG5	ENSG00000166922	protein_coding	secretogranin V [Source:HGNC Symbol;Acc:HGNC:10816]	-0.702165	0.0408124
SH3BGR	ENSG00000185437	protein_coding	SH3 domain binding glutamate rich protein [Source:HGNC Symbol;Acc:HGNC:10822]	-0.703916	0.0246833
TMSB4XP6	ENSG00000230043	processed_pseudogene	TMSB4X pseudogene 6 [Source:HGNC Symbol;Acc:HGNC:11888]	-0.704757	0.0445952
SLC38A5	ENSG00000017483	protein_coding	solute carrier family 38 member 5 [Source:HGNC Symbol;Acc:HGNC:18070]	-0.711443	0.032372
BCL7A	ENSG00000110987	protein_coding	BAF chromatin remodeling complex subunit BCL7A [Source:HGNC Symbol;Acc:HGNC:1004]	-0.717155	0.017735
IL20RB	ENSG00000174564	protein_coding	interleukin 20 receptor subunit beta [Source:HGNC Symbol;Acc:HGNC:6004]	-0.719893	0.0397926
AL645608.8	ENSG00000273443	lncRNA	novel transcript	-0.726625	0.0325681
SLC7A11	ENSG00000151012	protein_coding	solute carrier family 7 member 11 [Source:HGNC Symbol;Acc:HGNC:11059]	-0.727026	0.00405854
CCDC181	ENSG00000117477	protein_coding	coiled-coil domain containing 181 [Source:HGNC Symbol;Acc:HGNC:28051]	-0.730663	0.00462595
FABP5P7	ENSG00000234964	processed_pseudogene	fatty acid binding protein 5 pseudogene 7 [Source:HGNC Symbol;Acc:HGNC:31070]	-0.731106	0.00761246
CCT6B	ENSG00000132141	protein_coding	chaperonin containing TCP1 subunit 6B [Source:HGNC Symbol;Acc:HGNC:1621]	-0.73145	0.00265333
GGCT	ENSG00000006625	protein_coding	gamma-glutamylcyclotransferase [Source:HGNC Symbol;Acc:HGNC:21705]	-0.738873	0.00545632
KLHL4	ENSG00000102271	protein_coding	kelch like family member 4 [Source:HGNC Symbol;Acc:HGNC:6355]	-0.740135	0.00403541
MNS1	ENSG00000138587	protein_coding	meiosis specific nuclear structural 1 [Source:HGNC Symbol;Acc:HGNC:29636]	-0.744997	0.0351636
CP	ENSG00000047457	protein_coding	ceruloplasmin [Source:HGNC Symbol;Acc:HGNC:2295]	-0.747911	0.0104174
HTRA1	ENSG00000166033	protein_coding	HtrA serine peptidase 1 [Source:HGNC Symbol;Acc:HGNC:9476]	-0.748404	7.41506e-05
TDRP	ENSG00000180190	protein_coding	testis development related protein [Source:HGNC Symbol;Acc:HGNC:26951]	-0.75615	0.0394095
TTC29	ENSG00000137473	protein_coding	tetratricopeptide repeat domain 29 [Source:HGNC Symbol;Acc:HGNC:29936]	-0.759352	0.0388257
TMSB4XP4	ENSG00000223551	processed_pseudogene	TMSB4X pseudogene 4 [Source:HGNC Symbol;Acc:HGNC:11886]	-0.762735	0.0113913
Z99572.1	ENSG00000213062	lncRNA	novel transcript	-0.763232	0.0284903
PPIAP29	ENSG00000214975	processed_pseudogene	peptidylprolyl isomerase A pseudogene 29 [Source:HGNC Symbol;Acc:HGNC:43021]	-0.764174	0.00883351
SAGE1	ENSG00000181433	protein_coding	sarcoma antigen 1 [Source:HGNC Symbol;Acc:HGNC:30369]	-0.769525	0.0445745
AC090673.1	ENSG00000256083	lncRNA	novel transcript, antisense to HMGA2	-0.771285	0.0240798
BLM	ENSG00000197299	protein_coding	BLM RecQ like helicase [Source:HGNC Symbol;Acc:HGNC:1058]	-0.779664	0.00161497
PRR9	ENSG00000203783	protein_coding	proline rich 9 [Source:HGNC Symbol;Acc:HGNC:32057]	-0.779788	0.00266341
COL10A1	ENSG00000123500	protein_coding	collagen type X alpha 1 chain [Source:HGNC Symbol;Acc:HGNC:2185]	-0.785943	0.010927
MT-TV	ENSG00000210077	Mt_tRNA	mitochondrially encoded tRNA-Val (GUN) [Source:HGNC Symbol;Acc:HGNC:7500]	-0.794833	0.0065081
SFRP2	ENSG00000145423	protein_coding	secreted frizzled related protein 2 [Source:HGNC Symbol;Acc:HGNC:10777]	-0.803743	0.000824337
PSG9	ENSG00000183668	protein_coding	pregnancy specific beta-1-glycoprotein 9 [Source:HGNC Symbol;Acc:HGNC:9526]	-0.80576	0.0342809
E2F8	ENSG00000129173	protein_coding	E2F transcription factor 8 [Source:HGNC Symbol;Acc:HGNC:24727]	-0.806554	0.0389962
MFNG	ENSG00000100060	protein_coding	MFNG O-fucosylpeptide 3-beta-N-acetylglucosaminyltransferase [Source:HGNC Symbol;Acc:HGNC:7038]	-0.809945	0.023752
ADRA2A	ENSG00000150594	protein_coding	adrenoceptor alpha 2A [Source:HGNC Symbol;Acc:HGNC:281]	-0.817374	0.0451485
FAM111B	ENSG00000189057	protein_coding	family with sequence similarity 111 member B [Source:HGNC Symbol;Acc:HGNC:24200]	-0.829356	0.0047507
AC005154.5	ENSG00000281039	protein_coding	novel protein	-0.831468	0.00121405
TLR3	ENSG00000164342	protein_coding	toll like receptor 3 [Source:HGNC Symbol;Acc:HGNC:11849]	-0.833778	0.013542
LINC02362	ENSG00000249096	lncRNA	long intergenic non-protein coding RNA 2362 [Source:HGNC Symbol;Acc:HGNC:53284]	-0.83621	0.0482976
LURAP1L-AS1	ENSG00000235448	lncRNA	LURAP1L antisense RNA 1 [Source:HGNC Symbol;Acc:HGNC:49761]	-0.838744	0.00326667
CD22	ENSG00000012124	protein_coding	CD22 molecule [Source:HGNC Symbol;Acc:HGNC:1643]	-0.842665	0.00440005
ZNF583	ENSG00000198440	protein_coding	zinc finger protein 583 [Source:HGNC Symbol;Acc:HGNC:26427]	-0.843208	0.0371442
XKR3	ENSG00000172967	protein_coding	XK related 3 [Source:HGNC Symbol;Acc:HGNC:28778]	-0.847803	0.0130618
PFN1P2	ENSG00000270392	transcribed_processed_pseudogene	profilin 1 pseudogene 2 [Source:HGNC Symbol;Acc:HGNC:24298]	-0.853667	0.0344515
ISM1	ENSG00000101230	protein_coding	isthmin 1 [Source:HGNC Symbol;Acc:HGNC:16213]	-0.854502	0.0055813
COLGALT2	ENSG00000198756	protein_coding	collagen beta(1-O)galactosyltransferase 2 [Source:HGNC Symbol;Acc:HGNC:16790]	-0.855878	0.0222883
TRIML2	ENSG00000179046	protein_coding	tripartite motif family like 2 [Source:HGNC Symbol;Acc:HGNC:26378]	-0.858361	0.00228784
RDH12	ENSG00000139988	protein_coding	retinol dehydrogenase 12 [Source:HGNC Symbol;Acc:HGNC:19977]	-0.859537	0.0453897
FKBP5	ENSG00000096060	protein_coding	FKBP prolyl isomerase 5 [Source:HGNC Symbol;Acc:HGNC:3721]	-0.866052	0.0058571
MT-TR	ENSG00000210174	Mt_tRNA	mitochondrially encoded tRNA-Arg (CGN) [Source:HGNC Symbol;Acc:HGNC:7496]	-0.87889	0.0296173
AC131009.2	ENSG00000256955	lncRNA	novel transcript	-0.883349	0.0396317
AC107959.3	ENSG00000253616	lncRNA	novel transcript	-0.888772	0.035106
ISCA1P4	ENSG00000259405	processed_pseudogene	iron-sulfur cluster assembly 1 pseudogene 4 [Source:HGNC Symbol;Acc:HGNC:38025]	-0.890655	0.0166287
EXO5	ENSG00000164002	protein_coding	exonuclease 5 [Source:HGNC Symbol;Acc:HGNC:26115]	-0.89136	0.00393586
AL591043.2	ENSG00000236021	lncRNA	novel transcript	-0.892944	0.00691221
COL17A1	ENSG00000065618	protein_coding	collagen type XVII alpha 1 chain [Source:HGNC Symbol;Acc:HGNC:2194]	-0.897452	0.00596711
ROCK1P1	ENSG00000263006	transcribed_unprocessed_pseudogene	Rho associated coiled-coil containing protein kinase 1 pseudogene 1 [Source:HGNC Symbol;Acc:HGNC:37832]	-0.904716	0.000328892
NOS3	ENSG00000164867	protein_coding	nitric oxide synthase 3 [Source:HGNC Symbol;Acc:HGNC:7876]	-0.904766	0.0221877
RND1	ENSG00000172602	protein_coding	Rho family GTPase 1 [Source:HGNC Symbol;Acc:HGNC:18314]	-0.905678	0.0112281
LINC01647	ENSG00000235643	lncRNA	long intergenic non-protein coding RNA 1647 [Source:HGNC Symbol;Acc:HGNC:52434]	-0.916016	0.0250628
AC107959.2	ENSG00000246130	lncRNA	novel transcript	-0.92015	0.0337019
SMIM34A	ENSG00000243627	protein_coding	small integral membrane protein 34A [Source:HGNC Symbol;Acc:HGNC:39601]	-0.927959	0.0493389
AC023906.5	ENSG00000259712	lncRNA	novel transcript, antisense to MAPK6	-0.937876	0.0354293
MLXIPL	ENSG00000009950	protein_coding	MLX interacting protein like [Source:HGNC Symbol;Acc:HGNC:12744]	-0.93876	0.0451188
IL32	ENSG00000008517	protein_coding	interleukin 32 [Source:HGNC Symbol;Acc:HGNC:16830]	-0.941841	0.0198442
DIRC3	ENSG00000231672	lncRNA	disrupted in renal carcinoma 3 [Source:HGNC Symbol;Acc:HGNC:17805]	-0.942264	0.000335279
CNKSR3	ENSG00000153721	protein_coding	CNKSR family member 3 [Source:HGNC Symbol;Acc:HGNC:23034]	-0.943774	0.0321499
TTC13	ENSG00000143643	protein_coding	tetratricopeptide repeat domain 13 [Source:HGNC Symbol;Acc:HGNC:26204]	-0.943872	5.11684e-06
AP005136.4	ENSG00000286975	lncRNA	novel transcript	-0.950946	0.0237256
DMRT1	ENSG00000137090	protein_coding	doublesex and mab-3 related transcription factor 1 [Source:HGNC Symbol;Acc:HGNC:2934]	-0.951241	0.00507312
ROBO4	ENSG00000154133	protein_coding	roundabout guidance receptor 4 [Source:HGNC Symbol;Acc:HGNC:17985]	-0.952093	0.0200101
DIRC3-AS1	ENSG00000233143	lncRNA	DIRC3 antisense RNA 1 [Source:HGNC Symbol;Acc:HGNC:50636]	-0.952741	0.00718469
BNC1	ENSG00000169594	protein_coding	basonuclin 1 [Source:HGNC Symbol;Acc:HGNC:1081]	-0.954011	0.0441877
FRG1-DT	ENSG00000245685	lncRNA	FRG1 divergent transcript [Source:HGNC Symbol;Acc:HGNC:51590]	-0.954276	0.0136119
AC068787.2	ENSG00000286922	lncRNA	novel transcript	-0.96161	0.0241229
AC124248.2	ENSG00000287061	lncRNA	novel transcript, antisense to BLM	-0.962692	0.00489806
ZMAT1	ENSG00000166432	protein_coding	zinc finger matrin-type 1 [Source:HGNC Symbol;Acc:HGNC:29377]	-0.967235	0.0380233
AC116025.2	ENSG00000262172	lncRNA	novel transcript	-0.967859	0.0435694
AC114947.2	ENSG00000261604	lncRNA	novel transcript, antisense to HMGCS1	-0.971591	0.00447189
LINC01865	ENSG00000233684	lncRNA	long intergenic non-protein coding RNA 1865 [Source:HGNC Symbol;Acc:HGNC:52684]	-0.977265	0.026406
LINC01111	ENSG00000254300	lncRNA	long intergenic non-protein coding RNA 1111 [Source:HGNC Symbol;Acc:HGNC:49237]	-0.978331	0.035691
DNAH12	ENSG00000174844	protein_coding	dynein axonemal heavy chain 12 [Source:HGNC Symbol;Acc:HGNC:2943]	-0.984	0.042245
DMD	ENSG00000198947	protein_coding	dystrophin [Source:HGNC Symbol;Acc:HGNC:2928]	-0.987774	0.0200365
TMEM132B	ENSG00000139364	protein_coding	transmembrane protein 132B [Source:HGNC Symbol;Acc:HGNC:29397]	-0.988584	0.00329024
SDC3	ENSG00000162512	protein_coding	syndecan 3 [Source:HGNC Symbol;Acc:HGNC:10660]	-1.00143	0.0046533
AKAP6	ENSG00000151320	protein_coding	A-kinase anchoring protein 6 [Source:HGNC Symbol;Acc:HGNC:376]	-1.00192	0.0363343
LINC00622	ENSG00000260941	lncRNA	long intergenic non-protein coding RNA 622 [Source:HGNC Symbol;Acc:HGNC:44251]	-1.00552	0.0188125
ZNF888	ENSG00000213793	protein_coding	zinc finger protein 888 [Source:HGNC Symbol;Acc:HGNC:38695]	-1.00614	0.0427253
KLRC3	ENSG00000205810	protein_coding	killer cell lectin like receptor C3 [Source:HGNC Symbol;Acc:HGNC:6376]	-1.01305	0.0143163
PPP1R9A	ENSG00000158528	protein_coding	protein phosphatase 1 regulatory subunit 9A [Source:HGNC Symbol;Acc:HGNC:14946]	-1.01458	0.0280956
AC105206.3	ENSG00000285881	lncRNA	Novel transcript, antisense to BMP1	-1.0262	0.0162807
FOXF1	ENSG00000103241	protein_coding	forkhead box F1 [Source:HGNC Symbol;Acc:HGNC:3809]	-1.03038	0.000668851
OLAH	ENSG00000152463	protein_coding	oleoyl-ACP hydrolase [Source:HGNC Symbol;Acc:HGNC:25625]	-1.04688	0.0417515
MPP7	ENSG00000150054	protein_coding	membrane palmitoylated protein 7 [Source:HGNC Symbol;Acc:HGNC:26542]	-1.05116	0.0085098
HLF	ENSG00000108924	protein_coding	HLF transcription factor, PAR bZIP family member [Source:HGNC Symbol;Acc:HGNC:4977]	-1.05319	0.0278558
F2RL2	ENSG00000164220	protein_coding	coagulation factor II thrombin receptor like 2 [Source:HGNC Symbol;Acc:HGNC:3539]	-1.06212	0.00801326
IGFN1	ENSG00000163395	protein_coding	immunoglobulin like and fibronectin type III domain containing 1 [Source:HGNC Symbol;Acc:HGNC:24607]	-1.06834	0.0179415
MIR3142HG	ENSG00000253522	lncRNA	MIR3142 host gene [Source:HGNC Symbol;Acc:HGNC:51944]	-1.07128	0.0262923
NRXN3	ENSG00000021645	protein_coding	neurexin 3 [Source:HGNC Symbol;Acc:HGNC:8010]	-1.07508	0.0194205
LINC01081	ENSG00000268754	lncRNA	long intergenic non-protein coding RNA 1081 [Source:HGNC Symbol;Acc:HGNC:49124]	-1.07871	0.000983247
GPR183	ENSG00000169508	protein_coding	G protein-coupled receptor 183 [Source:HGNC Symbol;Acc:HGNC:3128]	-1.07891	0.0367814
SIGLEC9	ENSG00000129450	protein_coding	sialic acid binding Ig like lectin 9 [Source:HGNC Symbol;Acc:HGNC:10878]	-1.08139	0.000249419
SERPINE3	ENSG00000253309	protein_coding	serpin family E member 3 [Source:HGNC Symbol;Acc:HGNC:24774]	-1.08249	0.0352052
UTY	ENSG00000183878	protein_coding	ubiquitously transcribed tetratricopeptide repeat containing, Y-linked [Source:HGNC Symbol;Acc:HGNC:12638]	-1.08893	0.00786143
KATNAL2	ENSG00000167216	protein_coding	katanin catalytic subunit A1 like 2 [Source:HGNC Symbol;Acc:HGNC:25387]	-1.08974	3.3034e-05
MYO16	ENSG00000041515	protein_coding	myosin XVI [Source:HGNC Symbol;Acc:HGNC:29822]	-1.10743	1.03962e-05
AC144831.1	ENSG00000261888	lncRNA	novel transcript	-1.11148	0.0356724
OSCAR	ENSG00000170909	protein_coding	osteoclast associated Ig-like receptor [Source:HGNC Symbol;Acc:HGNC:29960]	-1.11459	0.00946742
MBP	ENSG00000197971	protein_coding	myelin basic protein [Source:HGNC Symbol;Acc:HGNC:6925]	-1.11609	0.000303062
AC119673.2	ENSG00000286619	lncRNA	novel transcript, antisense to PM20D1	-1.11968	0.0152176
ADM2	ENSG00000128165	protein_coding	adrenomedullin 2 [Source:HGNC Symbol;Acc:HGNC:28898]	-1.12258	0.0366093
LINC02158	ENSG00000225611	lncRNA	long intergenic non-protein coding RNA 2158 [Source:HGNC Symbol;Acc:HGNC:53019]	-1.1289	0.0422733
RGMA	ENSG00000182175	protein_coding	repulsive guidance molecule BMP co-receptor a [Source:HGNC Symbol;Acc:HGNC:30308]	-1.13004	0.0332392
AC099329.2	ENSG00000273328	lncRNA	novel transcript	-1.13313	0.0416173
CYP1A1	ENSG00000140465	protein_coding	cytochrome P450 family 1 subfamily A member 1 [Source:HGNC Symbol;Acc:HGNC:2595]	-1.14303	0.00381625
DDX3Y	ENSG00000067048	protein_coding	DEAD-box helicase 3 Y-linked [Source:HGNC Symbol;Acc:HGNC:2699]	-1.14924	0.00108997
XAF1	ENSG00000132530	protein_coding	XIAP associated factor 1 [Source:HGNC Symbol;Acc:HGNC:30932]	-1.15286	0.00884024
ZNF256	ENSG00000152454	protein_coding	zinc finger protein 256 [Source:HGNC Symbol;Acc:HGNC:13049]	-1.15606	0.0499441
SERPINA12	ENSG00000165953	protein_coding	serpin family A member 12 [Source:HGNC Symbol;Acc:HGNC:18359]	-1.16927	0.022171
KDM5D	ENSG00000012817	protein_coding	lysine demethylase 5D [Source:HGNC Symbol;Acc:HGNC:11115]	-1.17053	0.00249807
TCP10L2	ENSG00000166984	protein_coding	t-complex 10 like 2, pseudogene [Source:HGNC Symbol;Acc:HGNC:21254]	-1.19067	0.0313039
HMGN3	ENSG00000118418	protein_coding	high mobility group nucleosomal binding domain 3 [Source:HGNC Symbol;Acc:HGNC:12312]	-1.1923	0.00148688
KLF15	ENSG00000163884	protein_coding	Kruppel like factor 15 [Source:HGNC Symbol;Acc:HGNC:14536]	-1.20016	0.00214595
FNDC5	ENSG00000160097	protein_coding	fibronectin type III domain containing 5 [Source:HGNC Symbol;Acc:HGNC:20240]	-1.20484	0.0314771
PRAL	ENSG00000279296	TEC	p53 regulation associated lncRNA [Source:HGNC Symbol;Acc:HGNC:52646]	-1.20554	0.00809709
MYT1	ENSG00000196132	protein_coding	myelin transcription factor 1 [Source:HGNC Symbol;Acc:HGNC:7622]	-1.20648	0.0248535
KCNJ12	ENSG00000184185	protein_coding	potassium inwardly rectifying channel subfamily J member 12 [Source:HGNC Symbol;Acc:HGNC:6258]	-1.20975	0.0490258
AC097451.1	ENSG00000250657	lncRNA	novel transcript	-1.20992	0.0168923
KLHDC7B	ENSG00000130487	protein_coding	kelch domain containing 7B [Source:HGNC Symbol;Acc:HGNC:25145]	-1.21182	0.0156736
DMTN	ENSG00000158856	protein_coding	dematin actin binding protein [Source:HGNC Symbol;Acc:HGNC:3382]	-1.21779	0.0434987
ZC3H6	ENSG00000188177	protein_coding	zinc finger CCCH-type containing 6 [Source:HGNC Symbol;Acc:HGNC:24762]	-1.22118	5.55506e-06
TGIF2LX	ENSG00000153779	protein_coding	TGFB induced factor homeobox 2 like X-linked [Source:HGNC Symbol;Acc:HGNC:18570]	-1.22207	0.00292778
LINC01198	ENSG00000231817	lncRNA	long intergenic non-protein coding RNA 1198 [Source:HGNC Symbol;Acc:HGNC:49598]	-1.24137	0.0232339
SIGLEC18P	ENSG00000268581	unprocessed_pseudogene	sialic acid binding Ig like lectin 18, pseudogene [Source:HGNC Symbol;Acc:HGNC:15491]	-1.24272	0.00184461
AC097105.1	ENSG00000285631	lncRNA	Novel transcript	-1.24515	0.0108451
AC079921.2	ENSG00000249685	lncRNA	novel transcript	-1.24682	0.0070981
AC005532.1	ENSG00000230825	lncRNA	novel transcript	-1.28439	0.0104024
COL21A1	ENSG00000124749	protein_coding	collagen type XXI alpha 1 chain [Source:HGNC Symbol;Acc:HGNC:17025]	-1.29498	0.00723036
ZFY	ENSG00000067646	protein_coding	zinc finger protein Y-linked [Source:HGNC Symbol;Acc:HGNC:12870]	-1.29806	0.00449114
HNF4A	ENSG00000101076	protein_coding	hepatocyte nuclear factor 4 alpha [Source:HGNC Symbol;Acc:HGNC:5024]	-1.29811	0.0267638
TRAC	ENSG00000277734	TR_C_gene	T cell receptor alpha constant [Source:HGNC Symbol;Acc:HGNC:12029]	-1.3209	0.0356783
TSPAN2	ENSG00000134198	protein_coding	tetraspanin 2 [Source:HGNC Symbol;Acc:HGNC:20659]	-1.33484	0.0189437
CENPNP1	ENSG00000233671	processed_pseudogene	CENPN pseudogene 1 [Source:HGNC Symbol;Acc:HGNC:54592]	-1.34131	0.035655
MASP1	ENSG00000127241	protein_coding	mannan binding lectin serine peptidase 1 [Source:HGNC Symbol;Acc:HGNC:6901]	-1.34911	0.0094036
AC004921.2	ENSG00000287519	lncRNA	novel transcript	-1.36076	0.0400625
TXLNGY	ENSG00000131002	transcribed_unprocessed_pseudogene	taxilin gamma pseudogene, Y-linked [Source:HGNC Symbol;Acc:HGNC:18473]	-1.36672	0.00538149
ALOX5AP	ENSG00000132965	protein_coding	arachidonate 5-lipoxygenase activating protein [Source:HGNC Symbol;Acc:HGNC:436]	-1.38206	0.0173352
AC244230.2	ENSG00000285402	lncRNA	novel transcript	-1.38224	0.0375773
AC130466.1	ENSG00000283213	lncRNA	novel transcript	-1.38831	0.0390024
SLC24A3	ENSG00000185052	protein_coding	solute carrier family 24 member 3 [Source:HGNC Symbol;Acc:HGNC:10977]	-1.39483	0.0374591
HTRA3	ENSG00000170801	protein_coding	HtrA serine peptidase 3 [Source:HGNC Symbol;Acc:HGNC:30406]	-1.40899	0.0283475
RNU6-173P	ENSG00000201085	snRNA	RNA, U6 small nuclear 173, pseudogene [Source:HGNC Symbol;Acc:HGNC:47136]	-1.41612	0.0445162
FBLN7	ENSG00000144152	protein_coding	fibulin 7 [Source:HGNC Symbol;Acc:HGNC:26740]	-1.42162	0.00206861
BX640514.1	ENSG00000264490	lncRNA	novel transcript	-1.42816	0.0372283
DCDC2C	ENSG00000214866	protein_coding	doublecortin domain containing 2C [Source:HGNC Symbol;Acc:HGNC:32696]	-1.43038	0.00334153
HECW1-IT1	ENSG00000181211	lncRNA	HECW1 intronic transcript 1 [Source:HGNC Symbol;Acc:HGNC:41465]	-1.43531	0.0136292
AC013724.1	ENSG00000251459	lncRNA	novel transcript	-1.44451	0.0121247
ZP2	ENSG00000103310	protein_coding	zona pellucida glycoprotein 2 [Source:HGNC Symbol;Acc:HGNC:13188]	-1.47956	0.0466143
AC036214.1	ENSG00000249328	lncRNA	novel transcript	-1.52113	0.0264985
LINC01607	ENSG00000272138	lncRNA	long intergenic non-protein coding RNA 1607 [Source:HGNC Symbol;Acc:HGNC:51660]	-1.52739	0.0299928
EIF1AY	ENSG00000198692	protein_coding	eukaryotic translation initiation factor 1A Y-linked [Source:HGNC Symbol;Acc:HGNC:3252]	-1.53261	0.000121581
AC004863.1	ENSG00000286407	lncRNA	novel transcript	-1.55292	0.0477255
AC074024.1	ENSG00000286855	lncRNA	novel transcript	-1.5585	0.0236971
LINC01882	ENSG00000260302	lncRNA	long intergenic non-protein coding RNA 1882 [Source:HGNC Symbol;Acc:HGNC:52701]	-1.62025	0.0344529
C17orf102	ENSG00000197322	lncRNA	chromosome 17 open reading frame 102 [Source:HGNC Symbol;Acc:HGNC:34412]	-1.65752	0.0104644
MARCO	ENSG00000019169	protein_coding	macrophage receptor with collagenous structure [Source:HGNC Symbol;Acc:HGNC:6895]	-1.66202	0.0100035
NEUROG2	ENSG00000178403	protein_coding	neurogenin 2 [Source:HGNC Symbol;Acc:HGNC:13805]	-1.68904	0.0406502
CEACAM21	ENSG00000007129	protein_coding	CEA cell adhesion molecule 21 [Source:HGNC Symbol;Acc:HGNC:28834]	-1.70709	0.0231363
NLGN4Y	ENSG00000165246	protein_coding	neuroligin 4 Y-linked [Source:HGNC Symbol;Acc:HGNC:15529]	-1.78806	0.00247522
VENTX	ENSG00000151650	protein_coding	VENT homeobox [Source:HGNC Symbol;Acc:HGNC:13639]	-1.7899	0.0280763
AC037441.1	ENSG00000248738	lncRNA	novel transcript	-1.79147	0.00132185
AP001122.1	ENSG00000245008	lncRNA	novel transcript, antisense to FLI1	-1.79676	0.0396034
USP9Y	ENSG00000114374	protein_coding	ubiquitin specific peptidase 9 Y-linked [Source:HGNC Symbol;Acc:HGNC:12633]	-1.80704	0.00140697
MYO18B	ENSG00000133454	protein_coding	myosin XVIIIB [Source:HGNC Symbol;Acc:HGNC:18150]	-1.86389	0.000967161
TPH1	ENSG00000129167	protein_coding	tryptophan hydroxylase 1 [Source:HGNC Symbol;Acc:HGNC:12008]	-1.88847	0.0178078
OR2A20P	ENSG00000170356	transcribed_unprocessed_pseudogene	olfactory receptor family 2 subfamily A member 20 pseudogene [Source:HGNC Symbol;Acc:HGNC:15413]	-1.90137	0.000502303
AL591069.1	ENSG00000287656	lncRNA	novel transcript, antisense to SLC22A3	-1.91183	0.000861741
AC104534.1	ENSG00000268756	lncRNA	novel transcript, antisense to ECH1	-1.92742	0.00154545
ANGPT4	ENSG00000101280	protein_coding	angiopoietin 4 [Source:HGNC Symbol;Acc:HGNC:487]	-1.93124	0.0176983
MOV10L1	ENSG00000073146	protein_coding	Mov10 like RISC complex RNA helicase 1 [Source:HGNC Symbol;Acc:HGNC:7201]	-1.93236	0.00037788
WDR72	ENSG00000166415	protein_coding	WD repeat domain 72 [Source:HGNC Symbol;Acc:HGNC:26790]	-1.94286	0.0482355
GBA3	ENSG00000249948	polymorphic_pseudogene	glucosylceramidase beta 3 (gene/pseudogene) [Source:HGNC Symbol;Acc:HGNC:19069]	-1.94333	0.0382043
FGG	ENSG00000171557	protein_coding	fibrinogen gamma chain [Source:HGNC Symbol;Acc:HGNC:3694]	-1.94739	0.0321062
GYG2P1	ENSG00000206159	transcribed_unprocessed_pseudogene	glycogenin 2 pseudogene 1 [Source:HGNC Symbol;Acc:HGNC:4701]	-1.9647	0.0214019
KNDC1	ENSG00000171798	protein_coding	kinase non-catalytic C-lobe domain containing 1 [Source:HGNC Symbol;Acc:HGNC:29374]	-1.99266	0.0032556
ABCC12	ENSG00000140798	protein_coding	ATP binding cassette subfamily C member 12 [Source:HGNC Symbol;Acc:HGNC:14640]	-2.02531	0.0370688
RGR	ENSG00000148604	protein_coding	retinal G protein coupled receptor [Source:HGNC Symbol;Acc:HGNC:9990]	-2.02987	0.00619727
LINC01822	ENSG00000229621	lncRNA	long intergenic non-protein coding RNA 1822 [Source:HGNC Symbol;Acc:HGNC:52627]	-2.06797	0.0136078
SERPINA3	ENSG00000196136	protein_coding	serpin family A member 3 [Source:HGNC Symbol;Acc:HGNC:16]	-2.07448	0.030251
INTS6P1	ENSG00000250492	processed_pseudogene	integrator complex subunit 6 pseudogene 1 [Source:HGNC Symbol;Acc:HGNC:43921]	-2.08255	0.0277068
TKTL1	ENSG00000007350	protein_coding	transketolase like 1 [Source:HGNC Symbol;Acc:HGNC:11835]	-2.10926	0.00530494
AP000721.2	ENSG00000256824	lncRNA	novel transcript, antisense to MACROD1	-2.11131	0.0432538
LCEP4	ENSG00000226947	unprocessed_pseudogene	late cornified envelope pseudogene 4 [Source:HGNC Symbol;Acc:HGNC:31808]	-2.11678	0.00539032
AL365259.1	ENSG00000237742	lncRNA	novel transcript, antisense to HEY2	-2.221	0.0480627
CCR4	ENSG00000183813	protein_coding	C-C motif chemokine receptor 4 [Source:HGNC Symbol;Acc:HGNC:1605]	-2.2372	0.0284477
ESRP1	ENSG00000104413	protein_coding	epithelial splicing regulatory protein 1 [Source:HGNC Symbol;Acc:HGNC:25966]	-2.24917	0.0003323
AC111197.1	ENSG00000287369	lncRNA	novel transcript	-2.26249	0.0443864
CACNA1H	ENSG00000196557	protein_coding	calcium voltage-gated channel subunit alpha1 H [Source:HGNC Symbol;Acc:HGNC:1395]	-2.27598	0.00725562
AL049839.2	ENSG00000273259	protein_coding	novel protein	-2.27706	0.024477
AC010280.2	ENSG00000248884	lncRNA	novel transcript	-2.27914	0.0283232
VSTM2A	ENSG00000170419	protein_coding	V-set and transmembrane domain containing 2A [Source:HGNC Symbol;Acc:HGNC:28499]	-2.29927	0.0074273
SPX	ENSG00000134548	protein_coding	spexin hormone [Source:HGNC Symbol;Acc:HGNC:28139]	-2.33416	0.00915805
BX470209.2	ENSG00000236507	lncRNA	novel transcript	-2.37606	6.76609e-05
AC006511.6	ENSG00000288043	lncRNA	novel transcript	-2.38713	0.0339313
AL136115.2	ENSG00000269967	lncRNA	novel transcript	-2.42482	0.0141865
OR7A1P	ENSG00000268834	transcribed_unprocessed_pseudogene	olfactory receptor family 7 subfamily A member 1 pseudogene [Source:HGNC Symbol;Acc:HGNC:8364]	-2.51066	0.0334563
AL592494.1	ENSG00000228826	lncRNA	novel transcript	-2.56217	0.000257326
Metazoa_SRP	ENSG00000273950	misc_RNA	Metazoan signal recognition particle RNA [Source:RFAM;Acc:RF00017]	-2.58883	0.0175045
ZP4	ENSG00000116996	protein_coding	zona pellucida glycoprotein 4 [Source:HGNC Symbol;Acc:HGNC:15770]	-2.64635	0.0189392
RASSF6	ENSG00000169435	protein_coding	Ras association domain family member 6 [Source:HGNC Symbol;Acc:HGNC:20796]	-2.70519	0.0050591
MIR548AA1	ENSG00000207704	miRNA	microRNA 548aa-1 [Source:HGNC Symbol;Acc:HGNC:38944]	-2.74103	0.0364795
MIR548D1	ENSG00000283172	miRNA	microRNA 548d-1 [Source:HGNC Symbol;Acc:HGNC:32801]	-2.74103	0.0364795
IFITM3P1	ENSG00000236562	processed_pseudogene	IFITM3 pseudogene 1 [Source:HGNC Symbol;Acc:HGNC:54538]	-2.76448	0.0121732
TNFSF18	ENSG00000120337	protein_coding	TNF superfamily member 18 [Source:HGNC Symbol;Acc:HGNC:11932]	-2.78888	0.0492174
TUNAR	ENSG00000250366	protein_coding	TCL1 upstream neural differentiation-associated RNA [Source:HGNC Symbol;Acc:HGNC:44088]	-2.82765	0.0183923
AC090004.2	ENSG00000287059	lncRNA	novel transcript	-2.8423	0.00185751
AC097376.2	ENSG00000248863	transcribed_processed_pseudogene	glucose-fructose oxidoreductase domain containing 2 (GFOD2) pseudogene	-2.84424	0.0087241
LINC02074	ENSG00000266357	lncRNA	long intergenic non-protein coding RNA 2074 [Source:HGNC Symbol;Acc:HGNC:52920]	-2.9012	0.0357672
ACE3P	ENSG00000224353	transcribed_unprocessed_pseudogene	angiotensin I converting enzyme 3, pseudogene [Source:HGNC Symbol;Acc:HGNC:44365]	-3.04465	0.0370492
XIRP2	ENSG00000163092	protein_coding	xin actin binding repeat containing 2 [Source:HGNC Symbol;Acc:HGNC:14303]	-3.06569	0.0256452
AC125421.1	ENSG00000263574	lncRNA	novel transcript	-3.0955	6.23098e-05
AC022960.2	ENSG00000276282	lncRNA	novel transcript, sense intronic to TRAPPC8	-3.37175	0.0421604
AC079035.1	ENSG00000257568	lncRNA	novel transcript, antisense to MON2	-3.49929	0.0320347
AL589642.2	ENSG00000230516	lncRNA	novel transcript	-3.50343	0.03529
SETP8	ENSG00000213526	processed_pseudogene	SET pseudogene 8 [Source:HGNC Symbol;Acc:HGNC:42927]	-3.52054	0.030665
KRT31	ENSG00000094796	protein_coding	keratin 31 [Source:HGNC Symbol;Acc:HGNC:6448]	-3.59397	0.0278411
ASB18	ENSG00000182177	protein_coding	ankyrin repeat and SOCS box containing 18 [Source:HGNC Symbol;Acc:HGNC:19770]	-3.67874	0.0258309
IL1RAPL2	ENSG00000189108	protein_coding	interleukin 1 receptor accessory protein like 2 [Source:HGNC Symbol;Acc:HGNC:5997]	-3.82434	0.0216673
SYCP2L	ENSG00000153157	protein_coding	synaptonemal complex protein 2 like [Source:HGNC Symbol;Acc:HGNC:21537]	-3.86178	0.0449408
AC017007.1	ENSG00000228814	transcribed_processed_pseudogene	heterogeneous nuclear ribonucleoprotein A1 (HNRNPA1) pseudogene	-3.87101	0.0400915
RNU6-910P	ENSG00000212146	snRNA	RNA, U6 small nuclear 910, pseudogene [Source:HGNC Symbol;Acc:HGNC:47873]	-3.88626	0.0401839
AC127526.4	ENSG00000287312	lncRNA	novel transcript	-3.89509	0.0382744
CALCA	ENSG00000110680	protein_coding	calcitonin related polypeptide alpha [Source:HGNC Symbol;Acc:HGNC:1437]	-3.90567	0.0239774
KRTAP7-1	ENSG00000274749	protein_coding	keratin associated protein 7-1 [Source:HGNC Symbol;Acc:HGNC:18934]	-4.02191	0.0314452
DEUP1	ENSG00000165325	protein_coding	deuterosome assembly protein 1 [Source:HGNC Symbol;Acc:HGNC:26344]	-4.05011	0.0013233
AC093516.1	ENSG00000285882	lncRNA	novel transcript, sense intronic to HS3ST4	-4.14284	0.0366288
AL359091.2	ENSG00000228510	processed_pseudogene	novel pseudogene	-4.16804	0.023219
MYOM1	ENSG00000101605	protein_coding	myomesin 1 [Source:HGNC Symbol;Acc:HGNC:7613]	-4.17376	0.019627
GPR42	ENSG00000126251	protein_coding	G protein-coupled receptor 42 [Source:HGNC Symbol;Acc:HGNC:4500]	-4.19109	0.022172
AC087763.1	ENSG00000270966	processed_pseudogene	mitochondrial ribosomal protein S18C (MRPS18C) pseudogene	-4.22777	0.0205635
POF1B	ENSG00000124429	protein_coding	POF1B actin binding protein [Source:HGNC Symbol;Acc:HGNC:13711]	-4.26241	0.029691
AL161734.2	ENSG00000288574	lncRNA	novel transcript	-4.28757	0.0263533
AC124254.2	ENSG00000264015	lncRNA	novel transcript	-4.43804	0.0113288
DEFA4	ENSG00000164821	protein_coding	defensin alpha 4 [Source:HGNC Symbol;Acc:HGNC:2763]	-4.5292	0.0147131
Z84468.2	ENSG00000287225	lncRNA	novel transcript	-4.55701	0.00829807
CHST9	ENSG00000154080	protein_coding	carbohydrate sulfotransferase 9 [Source:HGNC Symbol;Acc:HGNC:19898]	-4.63925	0.00658584
DSC1	ENSG00000134765	protein_coding	desmocollin 1 [Source:HGNC Symbol;Acc:HGNC:3035]	-4.81403	0.00097001
