# Supplementary material for: ADAR3 activates NF-κB signaling and promotes glioblastoma cell resistance to temozolomide
Source: Sci Rep. 2022 Aug 3;12:13362. doi: 10.1038/s41598-022-17559-4 (PMC9349284; doi:10.1038/s41598-022-17559-4)
Supplement: Supplementary file 2 — Supplementary Table S2. [file 41598_2022_17559_MOESM2_ESM.xlsx]

## Sheet: Sheet1
Supplemental Table 2: Primers used for qRT-PCR assays. The gene name is listed (Gene, column A), whether the primer is forward or reverse (Direction, column B) and the 5’-3’ sequence (Sequence, column C).
Gene	Direction	Sequence
GAPDH	Forward	CCAGTAGAGGCAGGGATGATGTTCTGGAGAG
	Reverse	CCAAGGTCATCCATGACAACTTTGGTATCG
IL-6	Forward	GGATTCAATGAGGAGACTTGCCTGGTGAAA
	Reverse	CTGCAGGAACTGGATCAGGACTTTTGTACT
PTGS2	Forward	GGCTAATACTGATAGGAGAGACTATTAAGA
	Reverse	GAGGGTGTTAAATTCAGCAGCAATACGATT
BCL2A1	Forward	CAGATACCACAACCTGGATCAGGTCCAAGC
	Reverse	GGTTGAATAGTGTTCTGGCAGTGTCTACGG
BLM	Forward	GATTGCCTAGAATGGATCAGAAAGCACCAC
	Reverse	GGCAGAATCACTGAGGCCAGCATGG
TCFL5	Forward	CAACTACTGCTTTGCAATTTACATACCCAC
	Reverse	GCTCTAGGCAATCCAATATCCTGGTGC
CD22	Forward	GTGACCAAGGACCAGAGTGGGAAGTAC
	Reverse	CTTGACTTCCCTCCACAGCCGGTGAGTG
INKA2	Forward	CTCTCTGTTTGAACCGAACCCGACAAATGG
	Reverse	TGCACCCATCATGCAGTTCATCTGATCCTG
PFKFB4	Forward	GATGCCACAAACACCACCCGAGAACG
	Reverse	GTCAGGGCTGCCCAGTTTCACTTGCAC
OAS1	Forward	GTCAGTTGACTGGCGGCTATAAACCTAACC
	Reverse	GTGCTTGACTAGGCGGATGAGGCTCTTGAG
CXCL-10	Forward	GAGCCTACAGCAGAGGAACCTCCAGTCTCA
	Reverse	CAGGTTGATTACTAATGCTGATGCAGGTAC
TNF-α	Forward	GACACCATGAGCACTGAAAGCATGATCCGG
	Reverse	GATCACTCCAAAGTGCAGCAGGCAGAAGAG
